# Supplementary material for: The Peptide Methionine Sulfoxide Reductase (MsrAB) of Haemophilus influenzae Repairs Oxidatively Damaged Outer Membrane and Periplasmic Proteins Involved in Nutrient Acquisition and Virulence
Source: Antioxidants (Basel). 2022 Aug 11;11(8):1557. doi: 10.3390/antiox11081557 (PMC9404787; doi:10.3390/antiox11081557)
Supplement: Supplementary file 1 [file antioxidants-11-01557-s001.zip]

Archive with 2 entries (2 files):
- Hi2019 MsrAB Table S3.xlsx
- Nasreen et al MsrAB Supp Data 060822.pdf
