# Supplementary material for: The Peptide Methionine Sulfoxide Reductase (MsrAB) of Haemophilus influenzae Repairs Oxidatively Damaged Outer Membrane and Periplasmic Proteins Involved in Nutrient Acquisition and Virulence
Source: Antioxidants (Basel). 2022 Aug 11;11(8):1557. doi: 10.3390/antiox11081557 (PMC9404787; doi:10.3390/antiox11081557)
Supplement: Supplementary file 1 [file antioxidants-11-01557-s001.zip › Hi2019 MsrAB Table S3.xlsx]

## Sheet: Table S3
Table S3:	Peptide mapping to Hi2019 Proteome for (A) HOCl treated outer membrane protein (OMP) preparations and (B) Hi2019 whole cell extracts prepared after HOCl treatment
	Strains:	Hi2019	wildtype
		Hi2019	delta msrAB
	Sample designation:
		OMP	outer membrane preparation			1 replicate each
		WC	whole cell extracts			3 biological replicates each (A-C)

## Sheet: OMP msrAB untreated
N	Unused	Total	%Cov	%Cov(50)	%Cov(95)	Accessions	Names	Used	Annotation	Contrib	Conf	Sequence	Modifications	ProteinModifications	Cleavages	dMass	Obs MW	Obs m/z	Theor MW	Theor m/z	Theor z	Sc	Spectrum	Acq Time	Intensity (Peptide)	PrecursorIntensityAcquisition	Apex Time (Peptide)	Elution Peak Width (Peptide)	MS2Counts
1	146.18	146.18	85.61	85.61	85.61	WP_046067692.1	outer membrane protein assembly factor BamA [Haemophilus influenzae]			2	99	AEILIQINEDDKAK			missed K-A@12	-0.00196643	1598.85	533.957	1598.85	533.958	3	12	1.1.1.1761.1	17.8563	10029
1	146.18	146.18	85.61	85.61	85.61	WP_046067692.1	outer membrane protein assembly factor BamA [Haemophilus influenzae]			2	99	ARQEDDVLVISVVAKPIIADVK			missed R-Q@2	-0.00478977	2377.35	595.346	2377.36	595.347	4	20	1.1.1.5216.1	26.2056	2973568
1	146.18	146.18	85.61	85.61	85.61	WP_046067692.1	outer membrane protein assembly factor BamA [Haemophilus influenzae]			2	99	ASAGYANGFGNKRLPFYQTYTAGGIGSLR			missed K-R@12; missed R-L@13	-0.00415815	3036.52	760.136	3036.52	760.137	4	22	1.1.1.3393.1	22.3404	7438696
1	146.18	146.18	85.61	85.61	85.61	WP_046067692.1	outer membrane protein assembly factor BamA [Haemophilus influenzae]			2	99	ASTGVGFQWQSPIGPLVF			cleaved F-S@C-term	-0.00696039	1889.96	945.988	1889.97	945.991	2	22	1.1.1.10041.1	36.5654	346515
1	146.18	146.18	85.61	85.61	85.61	WP_046067692.1	outer membrane protein assembly factor BamA [Haemophilus influenzae]			2	99	ASTGVGFQWQSPIGPLVFS			cleaved S-Y@C-term	-0.00195253	1977	989.506	1977	989.507	2	23	1.1.1.9282.1	34.8783	1171737
1	146.18	146.18	85.61	85.61	85.61	WP_046067692.1	outer membrane protein assembly factor BamA [Haemophilus influenzae]			2	99	ASTGVGFQWQSPIGPLVFSY			cleaved Y-A@C-term	0.000546238	2140.06	1071.04	2140.06	1071.04	2	19	1.1.1.9931.1	36.3132	508133
1	146.18	146.18	85.61	85.61	85.61	WP_046067692.1	outer membrane protein assembly factor BamA [Haemophilus influenzae]			2	99	ASTGVGFQWQSPIGPLVFSYAK			cleaved K-P@C-term	-0.000847475	2339.19	780.739	2339.2	780.739	3	25	1.1.1.7516.1	31.0829	2215436
1	146.18	146.18	85.61	85.61	85.61	WP_046067692.1	outer membrane protein assembly factor BamA [Haemophilus influenzae]			2	99	ASTGVGFQWQSPIGPLVFSYAKPIK				0.00583965	2677.43	670.365	2677.43	670.364	4	16	1.1.1.6577.1	29.0941	1902057
1	146.18	146.18	85.61	85.61	85.61	WP_046067692.1	outer membrane protein assembly factor BamA [Haemophilus influenzae]			2	99	ASTGVGFQWQSPIGPLVFSYAKPIKK			missed K-K@25	-0.00229691	2805.52	702.387	2805.52	702.388	4	20	1.1.1.5444.1	26.6913	5623926
1	146.18	146.18	85.61	85.61	85.61	WP_046067692.1	outer membrane protein assembly factor BamA [Haemophilus influenzae]			2	99	DGVSLGGNVFFENYDNSK				-0.0112059	1960.87	981.442	1960.88	981.447	2	25	1.1.1.4976.1	25.7024	7674220
1	146.18	146.18	85.61	85.61	85.61	WP_046067692.1	outer membrane protein assembly factor BamA [Haemophilus influenzae]			2	99	DIRVDGVQGDLEQQILATLPVR			missed R-V@3	-0.00609616	2434.31	609.585	2434.32	609.587	4	19	1.1.1.7287.1	30.5983	1149351
1	146.18	146.18	85.61	85.61	85.61	WP_046067692.1	outer membrane protein assembly factor BamA [Haemophilus influenzae]			2	99	DLQAIRDYYLNNGYAK			missed R-D@6	-0.00486826	1915.94	639.653	1915.94	639.655	3	26	1.1.1.3682.1	22.9613	4892688
1	146.18	146.18	85.61	85.61	85.61	WP_046067692.1	outer membrane protein assembly factor BamA [Haemophilus influenzae]			2	99	FEGAQFEKDLQAIRDYYLNNGYAK			missed K-D@8; missed R-D@14	-0.00892679	2852.37	951.797	2852.38	951.8	3	25	1.1.1.6045.1	27.9676	2482668
1	146.18	146.18	85.61	85.61	85.61	WP_046067692.1	outer membrane protein assembly factor BamA [Haemophilus influenzae]			2	99	FEGNTVSADSTLRQEMR			missed R-Q@13	0.00141477	1939.91	647.643	1939.91	647.643	3	8	1.1.1.1194.1	15.9811	13536
1	146.18	146.18	85.61	85.61	85.61	WP_046067692.1	outer membrane protein assembly factor BamA [Haemophilus influenzae]			2	99	GFAYGSIGPNAIYAEHGNGNGNGNGNFK				-0.00283996	2796.26	933.094	2796.26	933.095	3	24	1.1.1.2370.1	19.7308	56548.2
1	146.18	146.18	85.61	85.61	85.61	WP_046067692.1	outer membrane protein assembly factor BamA [Haemophilus influenzae]			2	99	GFAYGSIGPNAIYAEHGNGNGNGNGNFKK	Ammonia-loss(N)@20		missed K-K@28	-0.0118529	2907.32	727.837	2907.33	727.84	4	16	1.1.1.1866.1	18.203	18108.1
1	146.18	146.18	85.61	85.61	85.61	WP_046067692.1	outer membrane protein assembly factor BamA [Haemophilus influenzae]			2	99	GNESVSSSTLQEQMELQPDSWWK				-0.00566453	2665.19	889.404	2665.2	889.406	3	29	1.1.1.5052.1	25.8643	5821979
1	146.18	146.18	85.61	85.61	85.61	WP_046067692.1	outer membrane protein assembly factor BamA [Haemophilus influenzae]			2	99	GNESVSSSTLQEQMELQPDSWWKLWGNKFEGAQFEK			missed K-L@23; missed K-F@28	-0.0190978	4199.93	1050.99	4199.95	1051	4	23	1.1.1.6272.1	28.4492	3496869
1	146.18	146.18	85.61	85.61	85.61	WP_046067692.1	outer membrane protein assembly factor BamA [Haemophilus influenzae]			2	99	GNSVIPTDALK				0.00207364	1113.61	557.81	1113.6	557.809	2	14	1.1.1.1497.1	16.9761	3059.52
1	146.18	146.18	85.61	85.61	85.61	WP_046067692.1	outer membrane protein assembly factor BamA [Haemophilus influenzae]			2	99	GNSVIPTDALKQNLDANGFK			missed K-Q@11	0.00291153	2101.08	1051.55	2101.08	1051.55	2	28	1.1.1.2845.1	21.1567	76741.6
1	146.18	146.18	85.61	85.61	85.61	WP_046067692.1	outer membrane protein assembly factor BamA [Haemophilus influenzae]			2	99	GNSVIPTDALKQNLDANGFKVGDILIR			missed K-Q@11; missed K-V@20	-0.000177987	2867.55	717.895	2867.55	717.895	4	17	1.1.1.5259.1	26.2999	9688092
1	146.18	146.18	85.61	85.61	85.61	WP_046067692.1	outer membrane protein assembly factor BamA [Haemophilus influenzae]			2	99	GYGNTTVNSVPDFDDANK				0.00407997	1912.85	957.431	1912.84	957.429	2	23	1.1.1.1746.1	17.8067	22881.7
1	146.18	146.18	85.61	85.61	85.61	WP_046067692.1	outer membrane protein assembly factor BamA [Haemophilus influenzae]			2	99	GYGNTTVNSVPDFDDANKTLAITFVVDAGR			missed K-T@18	-0.0154416	3156.52	1053.18	3156.54	1053.19	3	23	1.1.1.6112.1	28.1102	2007181
1	146.18	146.18	85.61	85.61	85.61	WP_046067692.1	outer membrane protein assembly factor BamA [Haemophilus influenzae]			2	99	GYGNTTVNSVPDFDDANKTLAITFVVDAGRR			missed K-T@18; missed R-R@30	-0.00724086	3312.63	829.165	3312.64	829.167	4	19	1.1.1.5001.1	25.7577	13819010
1	146.18	146.18	85.61	85.61	85.61	WP_046067692.1	outer membrane protein assembly factor BamA [Haemophilus influenzae]			2	99	IDPINGSNDEVDVVYK				0.00196765	1775.86	888.937	1775.86	888.936	2	27	1.1.1.2332.1	19.62	88008.4
1	146.18	146.18	85.61	85.61	85.61	WP_046067692.1	outer membrane protein assembly factor BamA [Haemophilus influenzae]			2	99	IKGNSVIPTDALK			missed K-G@2	-0.000617197	1354.78	452.601	1354.78	452.601	3	9	1.1.1.1284.1	16.2813	83363.1
1	146.18	146.18	85.61	85.61	85.61	WP_046067692.1	outer membrane protein assembly factor BamA [Haemophilus influenzae]			2	99	IKGNSVIPTDALKQNLDANGFK			missed K-G@2; missed K-Q@13	-0.00252158	2342.26	586.572	2342.26	586.572	4	17	1.1.1.2670.1	20.6525	104292
1	146.18	146.18	85.61	85.61	85.61	WP_046067692.1	outer membrane protein assembly factor BamA [Haemophilus influenzae]			2	99	IKGNSVIPTDALKQNLDANGFKVGDILIR			missed K-G@2; missed K-Q@13; missed K-V@22	-0.00329916	3108.73	622.753	3108.73	622.753	5	22	1.1.1.4787.1	25.3033	6337612
1	146.18	146.18	85.61	85.61	85.61	WP_046067692.1	outer membrane protein assembly factor BamA [Haemophilus influenzae]			2	99	IRASTGVGFQWQSPIGPLVF			cleaved F-S@C-term; missed R-A@2	0.00462592	2159.16	1080.59	2159.15	1080.58	2	24	1.1.1.8382.1	32.933	1267760
1	146.18	146.18	85.61	85.61	85.61	WP_046067692.1	outer membrane protein assembly factor BamA [Haemophilus influenzae]			2	99	IRASTGVGFQWQSPIGPLVFSYAKPIK			missed R-A@2	-0.00552153	2946.61	737.659	2946.61	737.66	4	21	1.1.1.6012.1	27.898	3385915
1	146.18	146.18	85.61	85.61	85.61	WP_046067692.1	outer membrane protein assembly factor BamA [Haemophilus influenzae]			2	99	ISNFALEYNRNLYIQSMK			missed R-N@10	0.00230332	2203.11	735.378	2203.11	735.377	3	19	1.1.1.3387.1	22.3256	5800502
1	146.18	146.18	85.61	85.61	85.61	WP_046067692.1	outer membrane protein assembly factor BamA [Haemophilus influenzae]			2	99	ISSDVIGGNAIATASAELIVPTPFVSDK				-1.04073	2770.42	924.48	2771.46	924.827	3	27	1.1.1.7974.1	32.0598	1628861
1	146.18	146.18	85.61	85.61	85.61	WP_046067692.1	outer membrane protein assembly factor BamA [Haemophilus influenzae]			2	99	ISSDVIGGNAIATASAELIVPTPFVSDKSQNTVR			missed K-S@28	-0.00248586	3456.81	865.209	3456.81	865.21	4	29	1.1.1.6149.1	28.1903	7086019
1	146.18	146.18	85.61	85.61	85.61	WP_046067692.1	outer membrane protein assembly factor BamA [Haemophilus influenzae]			2	99	IVGNVGGMSAELEPLLSALHLND			cleaved D-T@C-term	0.00993997	2348.22	1175.12	2348.2	1175.11	2	27	1.1.1.9554.1	35.4727	485096
1	146.18	146.18	85.61	85.61	85.61	WP_046067692.1	outer membrane protein assembly factor BamA [Haemophilus influenzae]			2	99	IVGNVGGMSAELEPLLSALHLNDTFR				-2.00577	2750.42	917.813	2752.42	918.481	3	31	1.1.1.8733.1	33.6866	1807324
1	146.18	146.18	85.61	85.61	85.61	WP_046067692.1	outer membrane protein assembly factor BamA [Haemophilus influenzae]			2	99	IVGNVGGMSAELEPLLSALHLNDTFRR	Oxidation(M)@8		missed R-R@26	-0.00204205	2924.52	732.136	2924.52	732.137	4	24	1.1.1.6319.1	28.5499	20907450
1	146.18	146.18	85.61	85.61	85.61	WP_046067692.1	outer membrane protein assembly factor BamA [Haemophilus influenzae]			2	99	KISSDVIGGNAIATASAELIVPTPFVSDK			missed K-I@1	-0.0108653	2899.54	967.522	2899.55	967.525	3	21	1.1.1.6582.1	29.1069	2436286
1	146.18	146.18	85.61	85.61	85.61	WP_046067692.1	outer membrane protein assembly factor BamA [Haemophilus influenzae]			2	99	KYENDDVEQFQFSIGGSF			missed K-Y@1	-0.0175861	2108.92	1055.46	2108.93	1055.47	2	26	1.1.1.5866.1	27.5861	2309868
1	146.18	146.18	85.61	85.61	85.61	WP_046067692.1	outer membrane protein assembly factor BamA [Haemophilus influenzae]			2	99	LASLTFK				0.00538001	778.464	390.239	778.459	390.237	2	9	1.1.1.1482.1	16.9317	66676.3
1	146.18	146.18	85.61	85.61	85.61	WP_046067692.1	outer membrane protein assembly factor BamA [Haemophilus influenzae]			2	99	LASLTFKGNESVSSSTLQEQMELQPDSWWK			missed K-G@7	-0.00170525	3425.64	1142.89	3425.65	1142.89	3	26	1.1.1.5501.1	26.8141	9826586
1	146.18	146.18	85.61	85.61	85.61	WP_046067692.1	outer membrane protein assembly factor BamA [Haemophilus influenzae]			2	99	LPFYQTYTAGGIGSLR				-0.00145306	1742.9	581.973	1742.9	581.974	3	23	1.1.1.4303.1	24.282	4502001
1	146.18	146.18	85.61	85.61	85.61	WP_046067692.1	outer membrane protein assembly factor BamA [Haemophilus influenzae]			2	99	LSADVQGFYPLDR				-0.00182473	1479.73	740.874	1479.74	740.875	2	20	1.1.1.3519.1	22.6132	7560815
1	146.18	146.18	85.61	85.61	85.61	WP_046067692.1	outer membrane protein assembly factor BamA [Haemophilus influenzae]			2	99	LSADVQGFYPLDRDHLWVVSAK			missed R-D@13	-0.000220916	2515.29	629.829	2515.29	629.829	4	19	1.1.1.4807.1	25.3458	4577690
1	146.18	146.18	85.61	85.61	85.61	WP_046067692.1	outer membrane protein assembly factor BamA [Haemophilus influenzae]			2	99	NDYGTSVNLGYTEPYFTK				-0.00720782	2067.94	1034.97	2067.94	1034.98	2	26	1.1.1.3685.1	22.9666	4114153
1	146.18	146.18	85.61	85.61	85.61	WP_046067692.1	outer membrane protein assembly factor BamA [Haemophilus influenzae]			2	99	NGLESNVLKDLPDYGK			missed K-D@9	-0.00103832	1760.89	587.972	1760.89	587.972	3	19	1.1.1.2954.1	21.401	4420090
1	146.18	146.18	85.61	85.61	85.61	WP_046067692.1	outer membrane protein assembly factor BamA [Haemophilus influenzae]			2	99	NTGSINFGIGYGTESGISYQASVK				-0.00359524	2449.17	1225.59	2449.18	1225.6	2	27	1.1.1.3709.1	23.0205	7221057
1	146.18	146.18	85.61	85.61	85.61	WP_046067692.1	outer membrane protein assembly factor BamA [Haemophilus influenzae]			2	99	QDNFLGTGAAVSIAGTK				0.000908581	1648.84	825.429	1648.84	825.428	2	23	1.1.1.2760.1	20.9114	218848
1	146.18	146.18	85.61	85.61	85.61	WP_046067692.1	outer membrane protein assembly factor BamA [Haemophilus influenzae]			2	99	QDNFLGTGAAVSIAGTKNDYGTSVNLGYTEPYFTK			missed K-N@17	-0.000717824	3698.77	1233.93	3698.77	1233.93	3	24	1.1.1.5005.1	25.7646	5308575
1	146.18	146.18	85.61	85.61	85.61	WP_046067692.1	outer membrane protein assembly factor BamA [Haemophilus influenzae]			2	99	QEDDVLVISVVAKPIIADVK				-0.00111779	2150.22	717.747	2150.22	717.747	3	19	1.1.1.5929.1	27.7233	23743870
1	146.18	146.18	85.61	85.61	85.61	WP_046067692.1	outer membrane protein assembly factor BamA [Haemophilus influenzae]			2	99	QNLDANGFKVGDILIR			missed K-V@9	-0.00240588	1771.96	591.659	1771.96	591.66	3	17	1.1.1.3750.1	23.1085	25416260
1	146.18	146.18	85.61	85.61	85.61	WP_046067692.1	outer membrane protein assembly factor BamA [Haemophilus influenzae]			2	99	QQEGTWYNSQLVELGK				-0.0212147	1878.89	940.452	1878.91	940.463	2	20	1.1.1.3447.1	22.4553	3774045
1	146.18	146.18	85.61	85.61	85.61	WP_046067692.1	outer membrane protein assembly factor BamA [Haemophilus influenzae]			2	99	RIVGNVGGMSAELEPLLSALHLNDTFR			cleaved A-R@N-term; missed R-I@1	-0.00229401	2908.52	728.138	2908.52	728.138	4	24	1.1.1.8642.1	33.4916	1234738
1	146.18	146.18	85.61	85.61	85.61	WP_046067692.1	outer membrane protein assembly factor BamA [Haemophilus influenzae]			2	99	RLPFYQTYTAGGIGSLR			missed R-L@1	-0.00256799	1899	634.006	1899	634.007	3	25	1.1.1.3749.1	23.1067	37634980
1	146.18	146.18	85.61	85.61	85.61	WP_046067692.1	outer membrane protein assembly factor BamA [Haemophilus influenzae]			2	99	SDIADVENAIK				-0.00129858	1173.59	587.801	1173.59	587.801	2	18	1.1.1.2045.1	18.7667	47471.5
1	146.18	146.18	85.61	85.61	85.61	WP_046067692.1	outer membrane protein assembly factor BamA [Haemophilus influenzae]			2	99	SDKNGLESNVLKDLPDYGK			missed K-N@3; missed K-D@12	-0.00306233	2091.05	523.769	2091.05	523.769	4	22	1.1.1.2373.1	19.7385	39465.4
1	146.18	146.18	85.61	85.61	85.61	WP_046067692.1	outer membrane protein assembly factor BamA [Haemophilus influenzae]			2	99	TDVQLNDEKTKVNVTIDVNEGLQYDLR			missed K-T@9; missed K-V@11	-0.00380019	3118.57	780.651	3118.58	780.652	4	21	1.1.1.3156.1	21.8312	4611355
1	146.18	146.18	85.61	85.61	85.61	WP_046067692.1	outer membrane protein assembly factor BamA [Haemophilus influenzae]			2	99	TGFFETVENR				-0.000991967	1198.56	600.288	1198.56	600.288	2	16	1.1.1.2092.1	18.9001	41615.8
1	146.18	146.18	85.61	85.61	85.61	WP_046067692.1	outer membrane protein assembly factor BamA [Haemophilus influenzae]			2	99	TGFFETVENRIDPINGSNDEVDVVYK			missed R-I@10	-0.00280143	2956.41	986.476	2956.41	986.477	3	34	1.1.1.5290.1	26.3652	12782740
1	146.18	146.18	85.61	85.61	85.61	WP_046067692.1	outer membrane protein assembly factor BamA [Haemophilus influenzae]			2	99	TGFFETVENRIDPINGSNDEVDVVYKVK			missed R-I@10; missed K-V@26	0.00216708	3183.58	1062.2	3183.57	1062.2	3	33	1.1.1.4743.1	25.2122	5812400
1	146.18	146.18	85.61	85.61	85.61	WP_046067692.1	outer membrane protein assembly factor BamA [Haemophilus influenzae]			2	99	TKVNVTIDVNEGLQYDLR			missed K-V@2	0.00408858	2076.09	693.037	2076.09	693.036	3	21	1.1.1.16464.1	55.1698	38654.6
1	146.18	146.18	85.61	85.61	85.61	WP_046067692.1	outer membrane protein assembly factor BamA [Haemophilus influenzae]			2	99	TNDFDFSFGWNYNSLNR				-0.00323735	2095.9	699.64	2095.9	699.641	3	27	1.1.1.6031.1	27.9392	3859843
1	146.18	146.18	85.61	85.61	85.61	WP_046067692.1	outer membrane protein assembly factor BamA [Haemophilus influenzae]			2	99	TSLFVDAASVWNTK				-0.00234599	1537.78	513.599	1537.78	513.6	3	16	1.1.1.5067.1	25.8939	2383772
1	146.18	146.18	85.61	85.61	85.61	WP_046067692.1	outer membrane protein assembly factor BamA [Haemophilus influenzae]			2	99	TSLFVDAASVWNTKWK			missed K-W@14	-0.00150932	1851.95	618.324	1851.95	618.325	3	16	1.1.1.5223.1	26.2216	3720162
1	146.18	146.18	85.61	85.61	85.61	WP_046067692.1	outer membrane protein assembly factor BamA [Haemophilus influenzae]			2	99	TTYGSNVTLGFPVNENNSYYVGLGHTYNK				-0.00262117	3208.51	1070.51	3208.51	1070.51	3	32	1.1.1.3908.1	23.4466	60868880
1	146.18	146.18	85.61	85.61	85.61	WP_046067692.1	outer membrane protein assembly factor BamA [Haemophilus influenzae]			2	99	VDGVQGDLEQQILATLPVR				-0.00052342	2050.11	684.376	2050.11	684.376	3	21	1.1.1.7224.1	30.4654	2471658
1	146.18	146.18	85.61	85.61	85.61	WP_046067692.1	outer membrane protein assembly factor BamA [Haemophilus influenzae]			2	99	VNVTIDVNEGLQYDLR				-0.00139381	1846.94	924.478	1846.94	924.479	2	25	1.1.1.4516.1	24.7328	3613288
1	146.18	146.18	85.61	85.61	85.61	WP_046067692.1	outer membrane protein assembly factor BamA [Haemophilus influenzae]			2	99	VTDNDVTNIVHSL			cleaved L-F@C-term	-0.00185281	1425.71	713.861	1425.71	713.862	2	20	1.1.1.3654.1	22.9007	4019374
1	146.18	146.18	85.61	85.61	85.61	WP_046067692.1	outer membrane protein assembly factor BamA [Haemophilus influenzae]			2	99	VTDNDVTNIVHSLFVSGR				-0.00597089	1972	658.339	1972	658.341	3	24	1.1.1.6027.1	27.9281	2234270
1	146.18	146.18	85.61	85.61	85.61	WP_046067692.1	outer membrane protein assembly factor BamA [Haemophilus influenzae]			2	99	VTDNDVTNIVHSLFVSGRFDNVK			missed R-F@18	-0.00379574	2575.3	644.832	2575.3	644.833	4	20	1.1.1.5892.1	27.6431	4529374
1	146.18	146.18	85.61	85.61	85.61	WP_046067692.1	outer membrane protein assembly factor BamA [Haemophilus influenzae]			2	99	VTLGFPVNENNSYYVGLGHTYNK			cleaved N-V@N-term	0.0099673	2585.27	862.762	2585.26	862.759	3	21	1.1.1.3676.1	22.9468	3785641
1	146.18	146.18	85.61	85.61	85.61	WP_046067692.1	outer membrane protein assembly factor BamA [Haemophilus influenzae]			2	99	YENDDVEQFQFSIGGSF				-0.00420059	1980.83	991.424	1980.84	991.426	2	22	1.1.1.7243.1	30.5057	2720184
1	146.18	146.18	85.61	85.61	85.61	WP_046067692.1	outer membrane protein assembly factor BamA [Haemophilus influenzae]			2	99	YNATVEPIVNTLPNNR				-0.00161213	1813.93	605.651	1813.93	605.651	3	20	1.1.1.2361.1	19.7032	40529.6
1	146.18	146.18	85.61	85.61	85.61	WP_046067692.1	outer membrane protein assembly factor BamA [Haemophilus influenzae]			2	99	YNATVEPIVNTLPNNRAEILIQINEDDKAK			missed R-A@16; missed K-A@28	-0.0104752	3394.76	849.698	3394.77	849.701	4	23	1.1.1.3816.1	23.2472	7778726
1	146.18	146.18	85.61	85.61	85.61	WP_046067692.1	outer membrane protein assembly factor BamA [Haemophilus influenzae]			0.122053	99	GVQGDLEQQILATLPVR			cleaved D-G@N-term	0.000134839	1836.01	613.011	1836.01	613.011	3	17	1.1.1.6554.1	29.0465	2592291
1	146.18	146.18	85.61	85.61	85.61	WP_046067692.1	outer membrane protein assembly factor BamA [Haemophilus influenzae]			0.0409586	99	APFVAKDIRVDGVQGDLEQQILATLPVR			cleaved A-A@N-term; missed K-D@6; missed R-V@9	1.00961	3048.69	763.179	3047.68	762.926	4	17	1.1.1.6716.1	29.3882	1576318
1	146.18	146.18	85.61	85.61	85.61	WP_046067692.1	outer membrane protein assembly factor BamA [Haemophilus influenzae]			0	99	AEILIQINEDDKAK			missed K-A@12	0.00132944	1598.85	533.958	1598.85	533.958	3	13	1.1.1.1591.1	17.3127	40512.2
1	146.18	146.18	85.61	85.61	85.61	WP_046067692.1	outer membrane protein assembly factor BamA [Haemophilus influenzae]			0	99	AEILIQINEDDKAK			missed K-A@12	-0.00105091	1598.85	533.957	1598.85	533.958	3	15	1.1.1.1714.1	17.7093	15754.1
1	146.18	146.18	85.61	85.61	85.61	WP_046067692.1	outer membrane protein assembly factor BamA [Haemophilus influenzae]			0	99	AEILIQINEDDKAK			missed K-A@12	-0.000684704	1598.85	533.958	1598.85	533.958	3	8	1.1.1.1758.1	17.8417	27079.7
1	146.18	146.18	85.61	85.61	85.61	WP_046067692.1	outer membrane protein assembly factor BamA [Haemophilus influenzae]			0	99	ARQEDDVLVISVVAKPIIADVK			missed R-Q@2	-0.00175869	2377.36	793.459	2377.36	793.46	3	25	1.1.1.4893.1	25.5287	12948540
1	146.18	146.18	85.61	85.61	85.61	WP_046067692.1	outer membrane protein assembly factor BamA [Haemophilus influenzae]			0	99	ARQEDDVLVISVVAKPIIADVK			missed R-Q@2	0.00204612	2377.36	595.347	2377.36	595.347	4	26	1.1.1.4894.1	25.5305	9670106
1	146.18	146.18	85.61	85.61	85.61	WP_046067692.1	outer membrane protein assembly factor BamA [Haemophilus influenzae]			0	99	ARQEDDVLVISVVAKPIIADVK			missed R-Q@2	-0.00249111	2377.36	793.459	2377.36	793.46	3	27	1.1.1.4899.1	25.5432	28171710
1	146.18	146.18	85.61	85.61	85.61	WP_046067692.1	outer membrane protein assembly factor BamA [Haemophilus influenzae]			0	99	ARQEDDVLVISVVAKPIIADVK			missed R-Q@2	-0.000395269	2377.36	595.347	2377.36	595.347	4	25	1.1.1.4900.1	25.545	20665550
1	146.18	146.18	85.61	85.61	85.61	WP_046067692.1	outer membrane protein assembly factor BamA [Haemophilus influenzae]			0	99	ARQEDDVLVISVVAKPIIADVK			missed R-Q@2	-0.000558653	2377.36	1189.69	2377.36	1189.69	2	30	1.1.1.4926.1	25.5977	5636816
1	146.18	146.18	85.61	85.61	85.61	WP_046067692.1	outer membrane protein assembly factor BamA [Haemophilus influenzae]			0	99	ARQEDDVLVISVVAKPIIADVK			missed R-Q@2	0.00139446	2377.36	1189.69	2377.36	1189.69	2	29	1.1.1.4934.1	25.6154	5961930
1	146.18	146.18	85.61	85.61	85.61	WP_046067692.1	outer membrane protein assembly factor BamA [Haemophilus influenzae]			0	99	ARQEDDVLVISVVAKPIIADVK			missed R-Q@2	-0.00175869	2377.36	793.459	2377.36	793.46	3	27	1.1.1.4949.1	25.6489	69140940
1	146.18	146.18	85.61	85.61	85.61	WP_046067692.1	outer membrane protein assembly factor BamA [Haemophilus influenzae]			0	99	ARQEDDVLVISVVAKPIIADVK			missed R-Q@2	-0.000395269	2377.36	595.347	2377.36	595.347	4	24	1.1.1.4950.1	25.6507	39907820
1	146.18	146.18	85.61	85.61	85.61	WP_046067692.1	outer membrane protein assembly factor BamA [Haemophilus influenzae]			0	99	ARQEDDVLVISVVAKPIIADVK			missed R-Q@2	-0.00120938	2377.36	793.46	2377.36	793.46	3	26	1.1.1.4958.1	25.6682	62198080
1	146.18	146.18	85.61	85.61	85.61	WP_046067692.1	outer membrane protein assembly factor BamA [Haemophilus influenzae]			0	99	ARQEDDVLVISVVAKPIIADVK			missed R-Q@2	-0.000639408	2377.36	595.347	2377.36	595.347	4	24	1.1.1.4959.1	25.67	35866830
1	146.18	146.18	85.61	85.61	85.61	WP_046067692.1	outer membrane protein assembly factor BamA [Haemophilus influenzae]			0	99	ARQEDDVLVISVVAKPIIADVK			missed R-Q@2	-0.00102627	2377.36	793.46	2377.36	793.46	3	29	1.1.1.5012.1	25.7802	18643720
1	146.18	146.18	85.61	85.61	85.61	WP_046067692.1	outer membrane protein assembly factor BamA [Haemophilus influenzae]			0	99	ARQEDDVLVISVVAKPIIADVK			missed R-Q@2	0.000825426	2377.36	595.347	2377.36	595.347	4	21	1.1.1.5014.1	25.7837	13403970
1	146.18	146.18	85.61	85.61	85.61	WP_046067692.1	outer membrane protein assembly factor BamA [Haemophilus influenzae]			0	99	ARQEDDVLVISVVAKPIIADVK			missed R-Q@2	-0.00249111	2377.36	793.459	2377.36	793.46	3	28	1.1.1.5021.1	25.7995	13788350
1	146.18	146.18	85.61	85.61	85.61	WP_046067692.1	outer membrane protein assembly factor BamA [Haemophilus influenzae]			0	99	ARQEDDVLVISVVAKPIIADVK			missed R-Q@2	0.000825426	2377.36	595.347	2377.36	595.347	4	24	1.1.1.5023.1	25.803	11381770
1	146.18	146.18	85.61	85.61	85.61	WP_046067692.1	outer membrane protein assembly factor BamA [Haemophilus influenzae]			0	99	ARQEDDVLVISVVAKPIIADVK			missed R-Q@2	-0.00340663	2377.35	793.459	2377.36	793.46	3	27	1.1.1.5073.1	25.9079	5666899
1	146.18	146.18	85.61	85.61	85.61	WP_046067692.1	outer membrane protein assembly factor BamA [Haemophilus influenzae]			0	99	ARQEDDVLVISVVAKPIIADVK			missed R-Q@2	0.00180198	2377.36	595.347	2377.36	595.347	4	27	1.1.1.5074.1	25.9096	4389097
1	146.18	146.18	85.61	85.61	85.61	WP_046067692.1	outer membrane protein assembly factor BamA [Haemophilus influenzae]			0	99	ARQEDDVLVISVVAKPIIADVK			missed R-Q@2	-0.00175869	2377.36	793.459	2377.36	793.46	3	27	1.1.1.5083.1	25.9285	6418743
1	146.18	146.18	85.61	85.61	85.61	WP_046067692.1	outer membrane protein assembly factor BamA [Haemophilus influenzae]			0	99	ARQEDDVLVISVVAKPIIADVK			missed R-Q@2	0.000825426	2377.36	595.347	2377.36	595.347	4	26	1.1.1.5087.1	25.9353	3814928
1	146.18	146.18	85.61	85.61	85.61	WP_046067692.1	outer membrane protein assembly factor BamA [Haemophilus influenzae]			0	99	ARQEDDVLVISVVAKPIIADVK			missed R-Q@2	-0.00120938	2377.36	793.46	2377.36	793.46	3	25	1.1.1.5135.1	26.0369	6488973
1	146.18	146.18	85.61	85.61	85.61	WP_046067692.1	outer membrane protein assembly factor BamA [Haemophilus influenzae]			0	99	ARQEDDVLVISVVAKPIIADVK			missed R-Q@2	0.00375509	2377.36	595.348	2377.36	595.347	4	23	1.1.1.5136.1	26.0387	3872690
1	146.18	146.18	85.61	85.61	85.61	WP_046067692.1	outer membrane protein assembly factor BamA [Haemophilus influenzae]			0	99	ARQEDDVLVISVVAKPIIADVK			missed R-Q@2	-0.00102627	2377.36	793.46	2377.36	793.46	3	27	1.1.1.5144.1	26.0558	5796405
1	146.18	146.18	85.61	85.61	85.61	WP_046067692.1	outer membrane protein assembly factor BamA [Haemophilus influenzae]			0	99	ARQEDDVLVISVVAKPIIADVK			missed R-Q@2	0.000825426	2377.36	595.347	2377.36	595.347	4	27	1.1.1.5155.1	26.0785	4483631
1	146.18	146.18	85.61	85.61	85.61	WP_046067692.1	outer membrane protein assembly factor BamA [Haemophilus influenzae]			0	99	ARQEDDVLVISVVAKPIIADVK			missed R-Q@2	-0.00542078	2377.35	793.458	2377.36	793.46	3	28	1.1.1.5206.1	26.1847	4607078
1	146.18	146.18	85.61	85.61	85.61	WP_046067692.1	outer membrane protein assembly factor BamA [Haemophilus influenzae]			0	99	ARQEDDVLVISVVAKPIIADVK			missed R-Q@2	0.00721342	2377.36	793.462	2377.36	793.46	3	25	1.1.1.5213.1	26.2006	3550136
1	146.18	146.18	85.61	85.61	85.61	WP_046067692.1	outer membrane protein assembly factor BamA [Haemophilus influenzae]			0	99	ARQEDDVLVISVVAKPIIADVK			missed R-Q@2	0.00277854	2377.36	595.347	2377.36	595.347	4	26	1.1.1.5225.1	26.2251	3249319
1	146.18	146.18	85.61	85.61	85.61	WP_046067692.1	outer membrane protein assembly factor BamA [Haemophilus influenzae]			0	99	ARQEDDVLVISVVAKPIIADVK			missed R-Q@2	0.00556548	2377.36	793.462	2377.36	793.46	3	28	1.1.1.5357.1	26.5044	2641453
1	146.18	146.18	85.61	85.61	85.61	WP_046067692.1	outer membrane protein assembly factor BamA [Haemophilus influenzae]			0	99	ARQEDDVLVISVVAKPIIADVK			missed R-Q@2	0.00163764	2377.36	793.461	2377.36	793.46	3	28	3.1.1.5016.1	25.895	5244956
1	146.18	146.18	85.61	85.61	85.61	WP_046067692.1	outer membrane protein assembly factor BamA [Haemophilus influenzae]			0	99	ARQEDDVLVISVVAKPIIADVK			missed R-Q@2	0.00127143	2377.36	793.46	2377.36	793.46	3	28	3.1.1.5028.1	25.9189	5443305
1	146.18	146.18	85.61	85.61	85.61	WP_046067692.1	outer membrane protein assembly factor BamA [Haemophilus influenzae]			0	99	ASAGYANGFGNKRLPFYQTYTAGGIGSLR			missed K-R@12; missed R-L@13	0.000236351	3036.52	760.138	3036.52	760.137	4	18	1.1.1.3399.1	22.355	11925510
1	146.18	146.18	85.61	85.61	85.61	WP_046067692.1	outer membrane protein assembly factor BamA [Haemophilus influenzae]			0	99	ASAGYANGFGNKRLPFYQTYTAGGIGSLR			missed K-R@12; missed R-L@13	-0.00205674	3036.52	1013.18	3036.52	1013.18	3	29	1.1.1.3405.1	22.3655	5546145
1	146.18	146.18	85.61	85.61	85.61	WP_046067692.1	outer membrane protein assembly factor BamA [Haemophilus influenzae]			0	99	ASAGYANGFGNKRLPFYQTYTAGGIGSLR			missed K-R@12; missed R-L@13	-0.00205674	3036.52	1013.18	3036.52	1013.18	3	27	1.1.1.3410.1	22.3786	7555194
1	146.18	146.18	85.61	85.61	85.61	WP_046067692.1	outer membrane protein assembly factor BamA [Haemophilus influenzae]			0	99	ASAGYANGFGNKRLPFYQTYTAGGIGSLR			missed K-R@12; missed R-L@13	-0.000496065	3036.52	760.137	3036.52	760.137	4	16	1.1.1.3455.1	22.4736	4026546
1	146.18	146.18	85.61	85.61	85.61	WP_046067692.1	outer membrane protein assembly factor BamA [Haemophilus influenzae]			0	99	ASAGYANGFGNKRLPFYQTYTAGGIGSLR			missed K-R@12; missed R-L@13	-7.78755e-06	3036.52	760.138	3036.52	760.137	4	16	1.1.1.3467.1	22.4987	3344443
1	146.18	146.18	85.61	85.61	85.61	WP_046067692.1	outer membrane protein assembly factor BamA [Haemophilus influenzae]			0	99	ASTGVGFQWQSPIGPLVF			cleaved F-S@C-term	-0.000978971	1889.97	945.991	1889.97	945.991	2	20	1.1.1.9858.1	36.1504	1428748
1	146.18	146.18	85.61	85.61	85.61	WP_046067692.1	outer membrane protein assembly factor BamA [Haemophilus influenzae]			0	99	ASTGVGFQWQSPIGPLVF			cleaved F-S@C-term	-0.00146725	1889.97	945.99	1889.97	945.991	2	22	1.1.1.9868.1	36.1727	3136238
1	146.18	146.18	85.61	85.61	85.61	WP_046067692.1	outer membrane protein assembly factor BamA [Haemophilus influenzae]			0	99	ASTGVGFQWQSPIGPLVF			cleaved F-S@C-term	-0.000978971	1889.97	945.991	1889.97	945.991	2	22	1.1.1.9918.1	36.2856	12781640
1	146.18	146.18	85.61	85.61	85.61	WP_046067692.1	outer membrane protein assembly factor BamA [Haemophilus influenzae]			0	99	ASTGVGFQWQSPIGPLVF			cleaved F-S@C-term	-0.000124483	1889.97	945.991	1889.97	945.991	2	22	1.1.1.9928.1	36.308	9390141
1	146.18	146.18	85.61	85.61	85.61	WP_046067692.1	outer membrane protein assembly factor BamA [Haemophilus influenzae]			0	99	ASTGVGFQWQSPIGPLVF			cleaved F-S@C-term	-0.00256588	1889.97	945.99	1889.97	945.991	2	21	1.1.1.9979.1	36.4241	2013063
1	146.18	146.18	85.61	85.61	85.61	WP_046067692.1	outer membrane protein assembly factor BamA [Haemophilus influenzae]			0	99	ASTGVGFQWQSPIGPLVF			cleaved F-S@C-term	-0.000978971	1889.97	945.991	1889.97	945.991	2	19	1.1.1.9989.1	36.4467	1459580
1	146.18	146.18	85.61	85.61	85.61	WP_046067692.1	outer membrane protein assembly factor BamA [Haemophilus influenzae]			0	99	ASTGVGFQWQSPIGPLVF			cleaved F-S@C-term	-0.00146725	1889.97	945.99	1889.97	945.991	2	21	1.1.1.10053.1	36.5926	479658
1	146.18	146.18	85.61	85.61	85.61	WP_046067692.1	outer membrane protein assembly factor BamA [Haemophilus influenzae]			0	99	ASTGVGFQWQSPIGPLVF			cleaved F-S@C-term	-0.000368622	1889.97	945.991	1889.97	945.991	2	21	1.1.1.10103.1	36.711	312125
1	146.18	146.18	85.61	85.61	85.61	WP_046067692.1	outer membrane protein assembly factor BamA [Haemophilus influenzae]			0	99	ASTGVGFQWQSPIGPLVF			cleaved F-S@C-term	0.00170656	1889.97	945.992	1889.97	945.991	2	21	1.1.1.10116.1	36.7397	319020
1	146.18	146.18	85.61	85.61	85.61	WP_046067692.1	outer membrane protein assembly factor BamA [Haemophilus influenzae]			0	99	ASTGVGFQWQSPIGPLVF			cleaved F-S@C-term	0.00512451	1889.97	945.994	1889.97	945.991	2	20	1.1.1.10177.1	36.8777	361536
1	146.18	146.18	85.61	85.61	85.61	WP_046067692.1	outer membrane protein assembly factor BamA [Haemophilus influenzae]			0	99	ASTGVGFQWQSPIGPLVF			cleaved F-S@C-term	-0.00232174	1889.97	945.99	1889.97	945.991	2	23	1.1.1.10243.1	37.032	292120
1	146.18	146.18	85.61	85.61	85.61	WP_046067692.1	outer membrane protein assembly factor BamA [Haemophilus influenzae]			0	99	ASTGVGFQWQSPIGPLVF			cleaved F-S@C-term	0.00182863	1889.97	945.992	1889.97	945.991	2	21	1.1.1.10317.1	37.2006	262917
1	146.18	146.18	85.61	85.61	85.61	WP_046067692.1	outer membrane protein assembly factor BamA [Haemophilus influenzae]			0	99	ASTGVGFQWQSPIGPLVF	Dioxidation(W)@9		cleaved F-S@C-term	0.00268264	1921.96	961.987	1921.96	961.986	2	18	1.1.1.9892.1	36.2249	367314
1	146.18	146.18	85.61	85.61	85.61	WP_046067692.1	outer membrane protein assembly factor BamA [Haemophilus influenzae]			0	99	ASTGVGFQWQSPIGPLVF	Oxidation(W)@9; Deamidated(Q)@10		cleaved F-S@C-term	0.0460059	1906.99	954.504	1906.95	954.481	2	18	1.1.1.9909.1	36.265	878922
1	146.18	146.18	85.61	85.61	85.61	WP_046067692.1	outer membrane protein assembly factor BamA [Haemophilus influenzae]			0	99	ASTGVGFQWQSPIGPLVF	Deamidated(Q)@8; Oxidation(W)@9		cleaved F-S@C-term	0.0460059	1906.99	954.504	1906.95	954.481	2	18	1.1.1.9909.1	36.265	878922
1	146.18	146.18	85.61	85.61	85.61	WP_046067692.1	outer membrane protein assembly factor BamA [Haemophilus influenzae]			0	99	ASTGVGFQWQSPIGPLVF			cleaved F-S@C-term	-0.000124483	1889.97	945.991	1889.97	945.991	2	21	1.1.1.10192.1	36.914	258009
1	146.18	146.18	85.61	85.61	85.61	WP_046067692.1	outer membrane protein assembly factor BamA [Haemophilus influenzae]			0	99	ASTGVGFQWQSPIGPLVF	Deamidated(Q)@10		cleaved F-S@C-term	0.0117343	1890.96	946.489	1890.95	946.483	2	19	1.1.1.12734.1	43.4738	47121.9
1	146.18	146.18	85.61	85.61	85.61	WP_046067692.1	outer membrane protein assembly factor BamA [Haemophilus influenzae]			0	99	ASTGVGFQWQSPIGPLVF			cleaved F-S@C-term	1.00056	1890.97	946.491	1889.97	945.991	2	18	2.1.1.14604.1	36.3122	528075
1	146.18	146.18	85.61	85.61	85.61	WP_046067692.1	outer membrane protein assembly factor BamA [Haemophilus influenzae]			0	99	ASTGVGFQWQSPIGPLVFSY			cleaved Y-A@C-term	0.00274349	2140.07	1071.04	2140.06	1071.04	2	18	1.1.1.9923.1	36.2944	481262
1	146.18	146.18	85.61	85.61	85.61	WP_046067692.1	outer membrane protein assembly factor BamA [Haemophilus influenzae]			0	99	ASTGVGFQWQSPIGPLVFSYAK			cleaved K-P@C-term	0.00149749	2339.2	1170.61	2339.2	1170.6	2	25	1.1.1.7487.1	31.0212	1773511
1	146.18	146.18	85.61	85.61	85.61	WP_046067692.1	outer membrane protein assembly factor BamA [Haemophilus influenzae]			0	99	ASTGVGFQWQSPIGPLVFSYAK			cleaved K-P@C-term	-0.00240874	2339.19	1170.6	2339.2	1170.6	2	25	1.1.1.7490.1	31.0306	3348509
1	146.18	146.18	85.61	85.61	85.61	WP_046067692.1	outer membrane protein assembly factor BamA [Haemophilus influenzae]			0	99	ASTGVGFQWQSPIGPLVFSYAK			cleaved K-P@C-term	0.000800466	2339.2	780.739	2339.2	780.739	3	26	1.1.1.7501.1	31.0529	2618199
1	146.18	146.18	85.61	85.61	85.61	WP_046067692.1	outer membrane protein assembly factor BamA [Haemophilus influenzae]			0	99	ASTGVGFQWQSPIGPLVFSYAK			cleaved K-P@C-term	-0.00045562	2339.2	1170.61	2339.2	1170.6	2	25	1.1.1.7539.1	31.1351	4967081
1	146.18	146.18	85.61	85.61	85.61	WP_046067692.1	outer membrane protein assembly factor BamA [Haemophilus influenzae]			0	99	ASTGVGFQWQSPIGPLVFSYAK			cleaved K-P@C-term	0.00369475	2339.2	1170.61	2339.2	1170.6	2	26	1.1.1.7549.1	31.1563	3603535
1	146.18	146.18	85.61	85.61	85.61	WP_046067692.1	outer membrane protein assembly factor BamA [Haemophilus influenzae]			0	99	ASTGVGFQWQSPIGPLVFSYAKPIK				0.000631039	2677.43	893.483	2677.43	893.483	3	30	1.1.1.6501.1	28.9357	6286298
1	146.18	146.18	85.61	85.61	85.61	WP_046067692.1	outer membrane protein assembly factor BamA [Haemophilus influenzae]			0	99	ASTGVGFQWQSPIGPLVFSYAKPIK				0.00246208	2677.43	893.484	2677.43	893.483	3	27	1.1.1.6509.1	28.9536	17774020
1	146.18	146.18	85.61	85.61	85.61	WP_046067692.1	outer membrane protein assembly factor BamA [Haemophilus influenzae]			0	99	ASTGVGFQWQSPIGPLVFSYAKPIK				0.00885008	2677.44	1339.72	2677.43	1339.72	2	23	1.1.1.6516.1	28.9653	2125055
1	146.18	146.18	85.61	85.61	85.61	WP_046067692.1	outer membrane protein assembly factor BamA [Haemophilus influenzae]			0	99	ASTGVGFQWQSPIGPLVFSYAKPIK				-0.00115963	2677.43	1339.72	2677.43	1339.72	2	24	1.1.1.6530.1	28.9973	9439027
1	146.18	146.18	85.61	85.61	85.61	WP_046067692.1	outer membrane protein assembly factor BamA [Haemophilus influenzae]			0	99	ASTGVGFQWQSPIGPLVFSYAKPIK				0.000447935	2677.43	893.483	2677.43	893.483	3	26	1.1.1.6558.1	29.0578	226459300
1	146.18	146.18	85.61	85.61	85.61	WP_046067692.1	outer membrane protein assembly factor BamA [Haemophilus influenzae]			0	99	ASTGVGFQWQSPIGPLVFSYAKPIK				0.00484244	2677.43	893.485	2677.43	893.483	3	25	1.1.1.6568.1	29.0791	263242300
1	146.18	146.18	85.61	85.61	85.61	WP_046067692.1	outer membrane protein assembly factor BamA [Haemophilus influenzae]			0	99	ASTGVGFQWQSPIGPLVFSYAKPIK				0.00469971	2677.43	1339.72	2677.43	1339.72	2	24	1.1.1.6578.1	29.1002	27311140
1	146.18	146.18	85.61	85.61	85.61	WP_046067692.1	outer membrane protein assembly factor BamA [Haemophilus influenzae]			0	99	ASTGVGFQWQSPIGPLVFSYAKPIK				0.000793486	2677.43	1339.72	2677.43	1339.72	2	25	1.1.1.6589.1	29.1228	25286480
1	146.18	146.18	85.61	85.61	85.61	WP_046067692.1	outer membrane protein assembly factor BamA [Haemophilus influenzae]			0	99	ASTGVGFQWQSPIGPLVFSYAKPIK				0.00374381	2677.43	893.484	2677.43	893.483	3	27	1.1.1.6620.1	29.1882	98889040
1	146.18	146.18	85.61	85.61	85.61	WP_046067692.1	outer membrane protein assembly factor BamA [Haemophilus influenzae]			0	99	ASTGVGFQWQSPIGPLVFSYAKPIK				0.00209587	2677.43	893.484	2677.43	893.483	3	24	1.1.1.6630.1	29.2096	64379900
1	146.18	146.18	85.61	85.61	85.61	WP_046067692.1	outer membrane protein assembly factor BamA [Haemophilus influenzae]			0	99	ASTGVGFQWQSPIGPLVFSYAKPIK				0.00885008	2677.44	1339.72	2677.43	1339.72	2	21	1.1.1.6638.1	29.2271	5038365
1	146.18	146.18	85.61	85.61	85.61	WP_046067692.1	outer membrane protein assembly factor BamA [Haemophilus influenzae]			0	99	ASTGVGFQWQSPIGPLVFSYAKPIK				0.00469971	2677.43	1339.72	2677.43	1339.72	2	21	1.1.1.6651.1	29.253	4734006
1	146.18	146.18	85.61	85.61	85.61	WP_046067692.1	outer membrane protein assembly factor BamA [Haemophilus influenzae]			0	99	ASTGVGFQWQSPIGPLVFSYAKPIK				0.00209587	2677.43	893.484	2677.43	893.483	3	21	1.1.1.6680.1	29.3145	23052820
1	146.18	146.18	85.61	85.61	85.61	WP_046067692.1	outer membrane protein assembly factor BamA [Haemophilus influenzae]			0	99	ASTGVGFQWQSPIGPLVFSYAKPIK				0.000997248	2677.43	893.483	2677.43	893.483	3	27	1.1.1.6690.1	29.3358	21949090
1	146.18	146.18	85.61	85.61	85.61	WP_046067692.1	outer membrane protein assembly factor BamA [Haemophilus influenzae]			0	99	ASTGVGFQWQSPIGPLVFSYAKPIK				0.00154656	2677.43	893.483	2677.43	893.483	3	26	1.1.1.6740.1	29.442	9164163
1	146.18	146.18	85.61	85.61	85.61	WP_046067692.1	outer membrane protein assembly factor BamA [Haemophilus influenzae]			0	99	ASTGVGFQWQSPIGPLVFSYAKPIK				0.00429313	2677.43	893.484	2677.43	893.483	3	22	1.1.1.6751.1	29.465	9703975
1	146.18	146.18	85.61	85.61	85.61	WP_046067692.1	outer membrane protein assembly factor BamA [Haemophilus influenzae]			0	99	ASTGVGFQWQSPIGPLVFSYAKPIK				-0.000284483	2677.43	893.483	2677.43	893.483	3	25	1.1.1.6801.1	29.5707	6558559
1	146.18	146.18	85.61	85.61	85.61	WP_046067692.1	outer membrane protein assembly factor BamA [Haemophilus influenzae]			0	99	ASTGVGFQWQSPIGPLVFSYAKPIK				0.00282829	2677.43	893.484	2677.43	893.483	3	25	1.1.1.6811.1	29.592	6336162
1	146.18	146.18	85.61	85.61	85.61	WP_046067692.1	outer membrane protein assembly factor BamA [Haemophilus influenzae]			0	99	ASTGVGFQWQSPIGPLVFSYAKPIK				-0.00174932	2677.43	893.482	2677.43	893.483	3	27	1.1.1.6863.1	29.7004	5895177
1	146.18	146.18	85.61	85.61	85.61	WP_046067692.1	outer membrane protein assembly factor BamA [Haemophilus influenzae]			0	99	ASTGVGFQWQSPIGPLVFSYAKPIK				0.00429313	2677.43	893.484	2677.43	893.483	3	25	1.1.1.6872.1	29.7197	5967177
1	146.18	146.18	85.61	85.61	85.61	WP_046067692.1	outer membrane protein assembly factor BamA [Haemophilus influenzae]			0	99	ASTGVGFQWQSPIGPLVFSYAKPIK				-0.00467899	2677.42	893.481	2677.43	893.483	3	27	1.1.1.6924.1	29.8287	3732411
1	146.18	146.18	85.61	85.61	85.61	WP_046067692.1	outer membrane protein assembly factor BamA [Haemophilus influenzae]			0	99	ASTGVGFQWQSPIGPLVFSYAKPIK				0.00392692	2677.43	893.484	2677.43	893.483	3	27	1.1.1.6931.1	29.8451	3543359
1	146.18	146.18	85.61	85.61	85.61	WP_046067692.1	outer membrane protein assembly factor BamA [Haemophilus influenzae]			0	99	ASTGVGFQWQSPIGPLVFSYAKPIK				0.00154656	2677.43	893.483	2677.43	893.483	3	22	1.1.1.6983.1	29.954	4952523
1	146.18	146.18	85.61	85.61	85.61	WP_046067692.1	outer membrane protein assembly factor BamA [Haemophilus influenzae]			0	99	ASTGVGFQWQSPIGPLVFSYAKPIK				-0.00284794	2677.42	893.482	2677.43	893.483	3	25	1.1.1.6994.1	29.9772	4253786
1	146.18	146.18	85.61	85.61	85.61	WP_046067692.1	outer membrane protein assembly factor BamA [Haemophilus influenzae]			0	99	ASTGVGFQWQSPIGPLVFSYAKPIK				0.007589	2677.43	893.485	2677.43	893.483	3	26	1.1.1.7044.1	30.0827	3098447
1	146.18	146.18	85.61	85.61	85.61	WP_046067692.1	outer membrane protein assembly factor BamA [Haemophilus influenzae]			0	99	ASTGVGFQWQSPIGPLVFSYAKPIK				0.00301139	2677.43	893.484	2677.43	893.483	3	24	1.1.1.7053.1	30.1027	3070171
1	146.18	146.18	85.61	85.61	85.61	WP_046067692.1	outer membrane protein assembly factor BamA [Haemophilus influenzae]			0	99	ASTGVGFQWQSPIGPLVFSYAKPIK				0.000631039	2677.43	893.483	2677.43	893.483	3	26	1.1.1.7106.1	30.2142	2815415
1	146.18	146.18	85.61	85.61	85.61	WP_046067692.1	outer membrane protein assembly factor BamA [Haemophilus influenzae]			0	99	ASTGVGFQWQSPIGPLVFSYAKPIK				0.00942005	2677.44	893.486	2677.43	893.483	3	25	1.1.1.7115.1	30.2337	2666304
1	146.18	146.18	85.61	85.61	85.61	WP_046067692.1	outer membrane protein assembly factor BamA [Haemophilus influenzae]			0	99	ASTGVGFQWQSPIGPLVFSYAKPIK				0.00850452	2677.44	893.486	2677.43	893.483	3	24	1.1.1.7166.1	30.3424	1911954
1	146.18	146.18	85.61	85.61	85.61	WP_046067692.1	outer membrane protein assembly factor BamA [Haemophilus influenzae]			0	99	ASTGVGFQWQSPIGPLVFSYAKPIK				0.00575796	2677.43	893.485	2677.43	893.483	3	26	1.1.1.7173.1	30.3583	2772123
1	146.18	146.18	85.61	85.61	85.61	WP_046067692.1	outer membrane protein assembly factor BamA [Haemophilus influenzae]			0	99	ASTGVGFQWQSPIGPLVFSYAKPIK				-0.000467587	2677.43	893.483	2677.43	893.483	3	23	1.1.1.7246.1	30.5108	1928667
1	146.18	146.18	85.61	85.61	85.61	WP_046067692.1	outer membrane protein assembly factor BamA [Haemophilus influenzae]			0	99	ASTGVGFQWQSPIGPLVFSYAKPIK				0.000631039	2677.43	893.483	2677.43	893.483	3	24	1.1.1.7256.1	30.5317	1641231
1	146.18	146.18	85.61	85.61	85.61	WP_046067692.1	outer membrane protein assembly factor BamA [Haemophilus influenzae]			0	99	ASTGVGFQWQSPIGPLVFSYAKPIK				0.00411875	2677.43	893.484	2677.43	893.483	3	24	1.1.1.7307.1	30.6417	1402708
1	146.18	146.18	85.61	85.61	85.61	WP_046067692.1	outer membrane protein assembly factor BamA [Haemophilus influenzae]			0	99	ASTGVGFQWQSPIGPLVFSYAKPIK				0.00118908	2677.43	893.483	2677.43	893.483	3	28	1.1.1.7347.1	30.7262	1620384
1	146.18	146.18	85.61	85.61	85.61	WP_046067692.1	outer membrane protein assembly factor BamA [Haemophilus influenzae]			0	99	ASTGVGFQWQSPIGPLVFSYAKPIK				0.00540049	2677.43	893.485	2677.43	893.483	3	27	1.1.1.7624.1	31.3141	1081939
1	146.18	146.18	85.61	85.61	85.61	WP_046067692.1	outer membrane protein assembly factor BamA [Haemophilus influenzae]			0	99	ASTGVGFQWQSPIGPLVFSYAKPIK	Deamidated(Q)@10			0.0172905	2678.43	893.817	2678.41	893.811	3	28	1.1.1.10316.1	37.1982	267736
1	146.18	146.18	85.61	85.61	85.61	WP_046067692.1	outer membrane protein assembly factor BamA [Haemophilus influenzae]			0	99	ASTGVGFQWQSPIGPLVFSYAKPIK				0.0141523	2677.44	893.488	2677.43	893.483	3	24	1.1.1.11357.1	39.7337	116494
1	146.18	146.18	85.61	85.61	85.61	WP_046067692.1	outer membrane protein assembly factor BamA [Haemophilus influenzae]			0	99	ASTGVGFQWQSPIGPLVFSYAKPIK				-0.0061723	2677.42	893.481	2677.43	893.483	3	20	1.1.1.12394.1	42.5164	64322.4
1	146.18	146.18	85.61	85.61	85.61	WP_046067692.1	outer membrane protein assembly factor BamA [Haemophilus influenzae]			0	99	ASTGVGFQWQSPIGPLVFSYAKPIK	Deamidated(Q)@10			-0.00435137	2678.41	893.809	2678.41	893.811	3	16	1.1.1.12492.1	42.7905	59162.1
1	146.18	146.18	85.61	85.61	85.61	WP_046067692.1	outer membrane protein assembly factor BamA [Haemophilus influenzae]			0	99	ASTGVGFQWQSPIGPLVFSYAKPIK	Deamidated(Q)@8			-0.00435137	2678.41	893.809	2678.41	893.811	3	16	1.1.1.12492.1	42.7905	59162.1
1	146.18	146.18	85.61	85.61	85.61	WP_046067692.1	outer membrane protein assembly factor BamA [Haemophilus influenzae]			0	99	ASTGVGFQWQSPIGPLVFSYAKPIK	Oxidation(W)@9			0.0077502	2693.43	898.817	2693.42	898.815	3	26	1.1.1.6032.1	27.941	3775284
1	146.18	146.18	85.61	85.61	85.61	WP_046067692.1	outer membrane protein assembly factor BamA [Haemophilus influenzae]			0	99	ASTGVGFQWQSPIGPLVFSYAKPIK	Oxidation(W)@9			0.00610226	2693.43	898.817	2693.42	898.815	3	28	1.1.1.6043.1	27.9642	3573352
1	146.18	146.18	85.61	85.61	85.61	WP_046067692.1	outer membrane protein assembly factor BamA [Haemophilus influenzae]			0	99	ASTGVGFQWQSPIGPLVFSYAKPIK	Oxidation(P)@23			-0.00232053	2693.42	898.814	2693.42	898.815	3	26	1.1.1.6088.1	28.061	14124320
1	146.18	146.18	85.61	85.61	85.61	WP_046067692.1	outer membrane protein assembly factor BamA [Haemophilus influenzae]			0	99	ASTGVGFQWQSPIGPLVFSYAKPIK	Oxidation(P)@23			-0.00195433	2693.42	898.814	2693.42	898.815	3	24	1.1.1.6099.1	28.0839	15844510
1	146.18	146.18	85.61	85.61	85.61	WP_046067692.1	outer membrane protein assembly factor BamA [Haemophilus influenzae]			0	99	ASTGVGFQWQSPIGPLVFSYAKPIK	Oxidation(P)@23			0.00170776	2693.42	898.815	2693.42	898.815	3	22	1.1.1.6150.1	28.192	5927207
1	146.18	146.18	85.61	85.61	85.61	WP_046067692.1	outer membrane protein assembly factor BamA [Haemophilus influenzae]			0	99	ASTGVGFQWQSPIGPLVFSYAKPIK	Oxidation(P)@12			0.00610226	2693.43	898.817	2693.42	898.815	3	18	1.1.1.6206.1	28.3076	3643630
1	146.18	146.18	85.61	85.61	85.61	WP_046067692.1	outer membrane protein assembly factor BamA [Haemophilus influenzae]			0	99	ASTGVGFQWQSPIGPLVFSYAKPIK				0.0327757	2677.46	1339.74	2677.43	1339.72	2	21	1.1.1.6675.1	29.3018	2636589
1	146.18	146.18	85.61	85.61	85.61	WP_046067692.1	outer membrane protein assembly factor BamA [Haemophilus influenzae]			0	99	ASTGVGFQWQSPIGPLVFSYAKPIK				0.996693	2678.42	893.815	2677.43	893.483	3	25	1.1.1.11114.1	39.1116	134430
1	146.18	146.18	85.61	85.61	85.61	WP_046067692.1	outer membrane protein assembly factor BamA [Haemophilus influenzae]			0	99	ASTGVGFQWQSPIGPLVFSYAKPIK				1.98308	2679.41	894.144	2677.43	893.483	3	25	1.1.1.11155.1	39.2165	106716
1	146.18	146.18	85.61	85.61	85.61	WP_046067692.1	outer membrane protein assembly factor BamA [Haemophilus influenzae]			0	54.92	ASTGVGFQWQSPIGPLVFSYAKPIK				2.01842	2679.45	894.156	2677.43	893.483	3	23	1.1.1.11646.1	40.4817	93070
1	146.18	146.18	85.61	85.61	85.61	WP_046067692.1	outer membrane protein assembly factor BamA [Haemophilus influenzae]			0	45.37	ASTGVGFQWQSPIGPLVFSYAKPIK				2.01128	2679.44	894.153	2677.43	893.483	3	18	1.1.1.12645.1	43.2194	53636.8
1	146.18	146.18	85.61	85.61	85.61	WP_046067692.1	outer membrane protein assembly factor BamA [Haemophilus influenzae]			0	99	ASTGVGFQWQSPIGPLVFSYAKPIKK			missed K-K@25	0.00575968	2805.53	702.389	2805.52	702.388	4	15	1.1.1.5314.1	26.4142	6767009
1	146.18	146.18	85.61	85.61	85.61	WP_046067692.1	outer membrane protein assembly factor BamA [Haemophilus influenzae]			0	99	ASTGVGFQWQSPIGPLVFSYAKPIKK			missed K-K@25	0.000144482	2805.52	702.388	2805.52	702.388	4	21	1.1.1.5320.1	26.4289	14597160
1	146.18	146.18	85.61	85.61	85.61	WP_046067692.1	outer membrane protein assembly factor BamA [Haemophilus influenzae]			0	99	ASTGVGFQWQSPIGPLVFSYAKPIKK			missed K-K@25	-0.00829897	2805.51	936.178	2805.52	936.181	3	28	1.1.1.5325.1	26.4374	7100305
1	146.18	146.18	85.61	85.61	85.61	WP_046067692.1	outer membrane protein assembly factor BamA [Haemophilus influenzae]			0	99	ASTGVGFQWQSPIGPLVFSYAKPIKK			missed K-K@25	0.000490033	2805.52	936.181	2805.52	936.181	3	26	1.1.1.5330.1	26.4501	15956260
1	146.18	146.18	85.61	85.61	85.61	WP_046067692.1	outer membrane protein assembly factor BamA [Haemophilus influenzae]			0	99	ASTGVGFQWQSPIGPLVFSYAKPIKK			missed K-K@25	0.000388621	2805.52	702.388	2805.52	702.388	4	21	1.1.1.5370.1	26.5351	59576670
1	146.18	146.18	85.61	85.61	85.61	WP_046067692.1	outer membrane protein assembly factor BamA [Haemophilus influenzae]			0	99	ASTGVGFQWQSPIGPLVFSYAKPIKK			missed K-K@25	0.000144482	2805.52	702.388	2805.52	702.388	4	22	1.1.1.5379.1	26.5546	52683540
1	146.18	146.18	85.61	85.61	85.61	WP_046067692.1	outer membrane protein assembly factor BamA [Haemophilus influenzae]			0	99	ASTGVGFQWQSPIGPLVFSYAKPIKK			missed K-K@25	0.000490033	2805.52	936.181	2805.52	936.181	3	26	1.1.1.5380.1	26.5563	32350060
1	146.18	146.18	85.61	85.61	85.61	WP_046067692.1	outer membrane protein assembly factor BamA [Haemophilus influenzae]			0	99	ASTGVGFQWQSPIGPLVFSYAKPIKK			missed K-K@25	-0.000791697	2805.52	936.181	2805.52	936.181	3	22	1.1.1.5389.1	26.576	24223770
1	146.18	146.18	85.61	85.61	85.61	WP_046067692.1	outer membrane protein assembly factor BamA [Haemophilus influenzae]			0	99	ASTGVGFQWQSPIGPLVFSYAKPIKK			missed K-K@25	0.00331829	2805.52	702.389	2805.52	702.388	4	18	1.1.1.5434.1	26.6699	6959339
1	146.18	146.18	85.61	85.61	85.61	WP_046067692.1	outer membrane protein assembly factor BamA [Haemophilus influenzae]			0	99	ASTGVGFQWQSPIGPLVFSYAKPIKK			missed K-K@25	0.00136518	2805.52	702.388	2805.52	702.388	4	17	1.1.1.5505.1	26.8209	4159961
1	146.18	146.18	85.61	85.61	85.61	WP_046067692.1	outer membrane protein assembly factor BamA [Haemophilus influenzae]			0	99	ASTGVGFQWQSPIGPLVFSYAKPIKK			missed K-K@25	0.000144482	2805.52	702.388	2805.52	702.388	4	18	1.1.1.5571.1	26.9632	3414040
1	146.18	146.18	85.61	85.61	85.61	WP_046067692.1	outer membrane protein assembly factor BamA [Haemophilus influenzae]			0	99	ASTGVGFQWQSPIGPLVFSYAKPIKK			missed K-K@25	0.00405071	2805.53	702.389	2805.52	702.388	4	14	1.1.1.5584.1	26.9896	2746944
1	146.18	146.18	85.61	85.61	85.61	WP_046067692.1	outer membrane protein assembly factor BamA [Haemophilus influenzae]			0	25.85	ASTGVGFQWQSPIGPLVFSYAKPIKK			missed K-K@25	-0.00278519	2805.52	702.387	2805.52	702.388	4	13	1.1.1.5496.1	26.801	4220551
1	146.18	146.18	85.61	85.61	85.61	WP_046067692.1	outer membrane protein assembly factor BamA [Haemophilus influenzae]			0	99	DGVSLGGNVFFENYDNSK				-0.00351553	1960.88	981.446	1960.88	981.447	2	26	1.1.1.4732.1	25.1896	12052240
1	146.18	146.18	85.61	85.61	85.61	WP_046067692.1	outer membrane protein assembly factor BamA [Haemophilus influenzae]			0	99	DGVSLGGNVFFENYDNSK				-9.75859e-05	1960.88	981.447	1960.88	981.447	2	26	1.1.1.4739.1	25.2054	20031180
1	146.18	146.18	85.61	85.61	85.61	WP_046067692.1	outer membrane protein assembly factor BamA [Haemophilus influenzae]			0	99	DGVSLGGNVFFENYDNSK				-0.00229484	1960.88	981.446	1960.88	981.447	2	26	1.1.1.4790.1	25.3127	21156250
1	146.18	146.18	85.61	85.61	85.61	WP_046067692.1	outer membrane protein assembly factor BamA [Haemophilus influenzae]			0	99	DGVSLGGNVFFENYDNSK				-0.00253898	1960.88	981.446	1960.88	981.447	2	26	1.1.1.4800.1	25.3339	20696030
1	146.18	146.18	85.61	85.61	85.61	WP_046067692.1	outer membrane protein assembly factor BamA [Haemophilus influenzae]			0	99	DGVSLGGNVFFENYDNSK				-0.000341725	1960.88	981.447	1960.88	981.447	2	25	1.1.1.4852.1	25.443	21799660
1	146.18	146.18	85.61	85.61	85.61	WP_046067692.1	outer membrane protein assembly factor BamA [Haemophilus influenzae]			0	99	DGVSLGGNVFFENYDNSK				-0.000707934	1960.88	981.447	1960.88	981.447	2	25	1.1.1.4860.1	25.461	19781650
1	146.18	146.18	85.61	85.61	85.61	WP_046067692.1	outer membrane protein assembly factor BamA [Haemophilus influenzae]			0	99	DGVSLGGNVFFENYDNSK				-0.00217277	1960.88	981.446	1960.88	981.447	2	27	1.1.1.4912.1	25.5698	13480840
1	146.18	146.18	85.61	85.61	85.61	WP_046067692.1	outer membrane protein assembly factor BamA [Haemophilus influenzae]			0	99	DGVSLGGNVFFENYDNSK				-0.00278312	1960.88	981.446	1960.88	981.447	2	26	1.1.1.4920.1	25.5876	13887090
1	146.18	146.18	85.61	85.61	85.61	WP_046067692.1	outer membrane protein assembly factor BamA [Haemophilus influenzae]			0	99	DGVSLGGNVFFENYDNSK				-0.00791004	1960.87	981.443	1960.88	981.447	2	23	1.1.1.4982.1	25.7167	7533193
1	146.18	146.18	85.61	85.61	85.61	WP_046067692.1	outer membrane protein assembly factor BamA [Haemophilus influenzae]			0	99	DGVSLGGNVFFENYDNSK				-0.00510244	1960.88	981.445	1960.88	981.447	2	26	1.1.1.5045.1	25.8479	5548493
1	146.18	146.18	85.61	85.61	85.61	WP_046067692.1	outer membrane protein assembly factor BamA [Haemophilus influenzae]			0	99	DGVSLGGNVFFENYDNSK				-0.00400381	1960.88	981.445	1960.88	981.447	2	26	1.1.1.5054.1	25.8678	4973887
1	146.18	146.18	85.61	85.61	85.61	WP_046067692.1	outer membrane protein assembly factor BamA [Haemophilus influenzae]			0	99	DGVSLGGNVFFENYDNSK				-0.00437002	1960.88	981.445	1960.88	981.447	2	27	1.1.1.5106.1	25.976	3245375
1	146.18	146.18	85.61	85.61	85.61	WP_046067692.1	outer membrane protein assembly factor BamA [Haemophilus influenzae]			0	99	DGVSLGGNVFFENYDNSK				-0.00839831	1960.87	981.443	1960.88	981.447	2	25	1.1.1.5110.1	25.9869	3677267
1	146.18	146.18	85.61	85.61	85.61	WP_046067692.1	outer membrane protein assembly factor BamA [Haemophilus influenzae]			0	99	DGVSLGGNVFFENYDNSK				-0.00157588	1960.88	981.447	1960.88	981.447	2	27	3.1.1.4786.1	25.4102	3938913
1	146.18	146.18	85.61	85.61	85.61	WP_046067692.1	outer membrane protein assembly factor BamA [Haemophilus influenzae]			0	99	DGVSLGGNVFFENYDNSK				-0.00194209	1960.88	981.447	1960.88	981.447	2	26	3.1.1.4798.1	25.4347	4069319
1	146.18	146.18	85.61	85.61	85.61	WP_046067692.1	outer membrane protein assembly factor BamA [Haemophilus influenzae]			0	99	DIRVDGVQGDLEQQILATLPVR			missed R-V@3	0.00627324	2434.32	812.449	2434.32	812.447	3	27	1.1.1.7124.1	30.2534	2471173
1	146.18	146.18	85.61	85.61	85.61	WP_046067692.1	outer membrane protein assembly factor BamA [Haemophilus influenzae]			0	99	DIRVDGVQGDLEQQILATLPVR			missed R-V@3	0.00151253	2434.32	812.447	2434.32	812.447	3	24	1.1.1.7128.1	30.2651	8306193
1	146.18	146.18	85.61	85.61	85.61	WP_046067692.1	outer membrane protein assembly factor BamA [Haemophilus influenzae]			0	99	DIRVDGVQGDLEQQILATLPVR			missed R-V@3	-0.00479471	2434.31	1218.16	2434.32	1218.17	2	28	1.1.1.7134.1	30.2751	2404270
1	146.18	146.18	85.61	85.61	85.61	WP_046067692.1	outer membrane protein assembly factor BamA [Haemophilus influenzae]			0	99	DIRVDGVQGDLEQQILATLPVR			missed R-V@3	-0.0028416	2434.32	1218.16	2434.32	1218.17	2	28	1.1.1.7140.1	30.2897	5668667
1	146.18	146.18	85.61	85.61	85.61	WP_046067692.1	outer membrane protein assembly factor BamA [Haemophilus influenzae]			0	99	DIRVDGVQGDLEQQILATLPVR			missed R-V@3	-0.00145752	2434.32	609.586	2434.32	609.587	4	23	1.1.1.7153.1	30.3161	1966476
1	146.18	146.18	85.61	85.61	85.61	WP_046067692.1	outer membrane protein assembly factor BamA [Haemophilus influenzae]			0	99	DIRVDGVQGDLEQQILATLPVR			missed R-V@3	-0.00463133	2434.31	609.586	2434.32	609.587	4	22	1.1.1.7163.1	30.3373	3167052
1	146.18	146.18	85.61	85.61	85.61	WP_046067692.1	outer membrane protein assembly factor BamA [Haemophilus influenzae]			0	99	DIRVDGVQGDLEQQILATLPVR			missed R-V@3	0.000963215	2434.32	812.447	2434.32	812.447	3	25	1.1.1.7178.1	30.371	240986600
1	146.18	146.18	85.61	85.61	85.61	WP_046067692.1	outer membrane protein assembly factor BamA [Haemophilus influenzae]			0	99	DIRVDGVQGDLEQQILATLPVR			missed R-V@3	0.00224495	2434.32	812.447	2434.32	812.447	3	25	1.1.1.7188.1	30.3919	281498800
1	146.18	146.18	85.61	85.61	85.61	WP_046067692.1	outer membrane protein assembly factor BamA [Haemophilus influenzae]			0	99	DIRVDGVQGDLEQQILATLPVR			missed R-V@3	-0.000888485	2434.32	1218.17	2434.32	1218.17	2	27	1.1.1.7189.1	30.3936	94383010
1	146.18	146.18	85.61	85.61	85.61	WP_046067692.1	outer membrane protein assembly factor BamA [Haemophilus influenzae]			0	99	DIRVDGVQGDLEQQILATLPVR			missed R-V@3	-0.000888485	2434.32	1218.17	2434.32	1218.17	2	27	1.1.1.7198.1	30.4127	104377200
1	146.18	146.18	85.61	85.61	85.61	WP_046067692.1	outer membrane protein assembly factor BamA [Haemophilus influenzae]			0	99	DIRVDGVQGDLEQQILATLPVR			missed R-V@3	-0.00170166	2434.32	609.586	2434.32	609.587	4	22	1.1.1.7208.1	30.4336	12549430
1	146.18	146.18	85.61	85.61	85.61	WP_046067692.1	outer membrane protein assembly factor BamA [Haemophilus influenzae]			0	99	DIRVDGVQGDLEQQILATLPVR			missed R-V@3	-0.00170166	2434.32	609.586	2434.32	609.587	4	22	1.1.1.7219.1	30.4567	8546087
1	146.18	146.18	85.61	85.61	85.61	WP_046067692.1	outer membrane protein assembly factor BamA [Haemophilus influenzae]			0	99	DIRVDGVQGDLEQQILATLPVR			missed R-V@3	-0.00196645	2434.32	812.446	2434.32	812.447	3	25	1.1.1.7238.1	30.4973	135023400
1	146.18	146.18	85.61	85.61	85.61	WP_046067692.1	outer membrane protein assembly factor BamA [Haemophilus influenzae]			0	99	DIRVDGVQGDLEQQILATLPVR			missed R-V@3	0.000597007	2434.32	812.447	2434.32	812.447	3	24	1.1.1.7248.1	30.5184	89098090
1	146.18	146.18	85.61	85.61	85.61	WP_046067692.1	outer membrane protein assembly factor BamA [Haemophilus influenzae]			0	99	DIRVDGVQGDLEQQILATLPVR			missed R-V@3	-0.000888485	2434.32	1218.17	2434.32	1218.17	2	27	1.1.1.7249.1	30.5201	23874820
1	146.18	146.18	85.61	85.61	85.61	WP_046067692.1	outer membrane protein assembly factor BamA [Haemophilus influenzae]			0	99	DIRVDGVQGDLEQQILATLPVR			missed R-V@3	-0.000888485	2434.32	1218.17	2434.32	1218.17	2	27	1.1.1.7258.1	30.5393	15045290
1	146.18	146.18	85.61	85.61	85.61	WP_046067692.1	outer membrane protein assembly factor BamA [Haemophilus influenzae]			0	99	DIRVDGVQGDLEQQILATLPVR			missed R-V@3	-0.00178335	2434.32	812.446	2434.32	812.447	3	28	1.1.1.7298.1	30.626	17462250
1	146.18	146.18	85.61	85.61	85.61	WP_046067692.1	outer membrane protein assembly factor BamA [Haemophilus influenzae]			0	99	DIRVDGVQGDLEQQILATLPVR			missed R-V@3	-0.00192081	2434.32	812.446	2434.32	812.447	3	25	1.1.1.7308.1	30.6476	15631140
1	146.18	146.18	85.61	85.61	85.61	WP_046067692.1	outer membrane protein assembly factor BamA [Haemophilus influenzae]			0	99	DIRVDGVQGDLEQQILATLPVR			missed R-V@3	0.00402521	2434.32	1218.17	2434.32	1218.17	2	26	1.1.1.7312.1	30.6544	4370814
1	146.18	146.18	85.61	85.61	85.61	WP_046067692.1	outer membrane protein assembly factor BamA [Haemophilus influenzae]			0	99	DIRVDGVQGDLEQQILATLPVR			missed R-V@3	0.0020721	2434.32	1218.17	2434.32	1218.17	2	25	1.1.1.7322.1	30.6757	3017023
1	146.18	146.18	85.61	85.61	85.61	WP_046067692.1	outer membrane protein assembly factor BamA [Haemophilus influenzae]			0	99	DIRVDGVQGDLEQQILATLPVR	Dehydrated(D)@5		missed R-V@3	-0.00261775	2416.3	806.442	2416.31	806.443	3	29	1.1.1.7333.1	30.6981	3088544
1	146.18	146.18	85.61	85.61	85.61	WP_046067692.1	outer membrane protein assembly factor BamA [Haemophilus influenzae]			0	99	DIRVDGVQGDLEQQILATLPVR			missed R-V@3	0.00137507	2434.32	812.447	2434.32	812.447	3	23	1.1.1.7359.1	30.7549	9155152
1	146.18	146.18	85.61	85.61	85.61	WP_046067692.1	outer membrane protein assembly factor BamA [Haemophilus influenzae]			0	99	DIRVDGVQGDLEQQILATLPVR	Carbamidomethyl@N-term; Arg->GluSA(R)@3		missed R-V@3	0.0441375	2448.33	817.117	2448.29	817.103	3	26	1.1.1.7367.1	30.7687	1352484
1	146.18	146.18	85.61	85.61	85.61	WP_046067692.1	outer membrane protein assembly factor BamA [Haemophilus influenzae]			0	99	DIRVDGVQGDLEQQILATLPVR			missed R-V@3	0.00119196	2434.32	812.447	2434.32	812.447	3	26	1.1.1.7368.1	30.7747	9590054
1	146.18	146.18	85.61	85.61	85.61	WP_046067692.1	outer membrane protein assembly factor BamA [Haemophilus influenzae]			0	99	DIRVDGVQGDLEQQILATLPVR			missed R-V@3	0.00402521	2434.32	1218.17	2434.32	1218.17	2	26	1.1.1.7374.1	30.7847	2405662
1	146.18	146.18	85.61	85.61	85.61	WP_046067692.1	outer membrane protein assembly factor BamA [Haemophilus influenzae]			0	99	DIRVDGVQGDLEQQILATLPVR			missed R-V@3	-0.00989073	2434.31	1218.16	2434.32	1218.17	2	27	1.1.1.7383.1	30.8041	2152704
1	146.18	146.18	85.61	85.61	85.61	WP_046067692.1	outer membrane protein assembly factor BamA [Haemophilus influenzae]			0	99	DIRVDGVQGDLEQQILATLPVR	Deamidated(Q)@14; Amidated@C-term		missed R-V@3	0.00283991	2434.32	812.448	2434.32	812.447	3	28	1.1.1.7419.1	30.881	7054053
1	146.18	146.18	85.61	85.61	85.61	WP_046067692.1	outer membrane protein assembly factor BamA [Haemophilus influenzae]			0	99	DIRVDGVQGDLEQQILATLPVR			missed R-V@3	0.000825755	2434.32	812.447	2434.32	812.447	3	26	1.1.1.7428.1	30.9003	6829522
1	146.18	146.18	85.61	85.61	85.61	WP_046067692.1	outer membrane protein assembly factor BamA [Haemophilus influenzae]			0	99	DIRVDGVQGDLEQQILATLPVR			missed R-V@3	-0.00378725	2434.31	1218.16	2434.32	1218.17	2	23	1.1.1.7436.1	30.9137	1803305
1	146.18	146.18	85.61	85.61	85.61	WP_046067692.1	outer membrane protein assembly factor BamA [Haemophilus influenzae]			0	99	DIRVDGVQGDLEQQILATLPVR			missed R-V@3	0.00402521	2434.32	1218.17	2434.32	1218.17	2	28	1.1.1.7443.1	30.9299	1541638
1	146.18	146.18	85.61	85.61	85.61	WP_046067692.1	outer membrane protein assembly factor BamA [Haemophilus influenzae]			0	99	DIRVDGVQGDLEQQILATLPVR			missed R-V@3	-0.00192081	2434.32	812.446	2434.32	812.447	3	25	1.1.1.7481.1	31.0113	5185711
1	146.18	146.18	85.61	85.61	85.61	WP_046067692.1	outer membrane protein assembly factor BamA [Haemophilus influenzae]			0	99	DIRVDGVQGDLEQQILATLPVR			missed R-V@3	-0.000639082	2434.32	812.446	2434.32	812.447	3	24	1.1.1.7489.1	31.0288	5687502
1	146.18	146.18	85.61	85.61	85.61	WP_046067692.1	outer membrane protein assembly factor BamA [Haemophilus influenzae]			0	99	DIRVDGVQGDLEQQILATLPVR			missed R-V@3	-0.00100529	2434.32	812.446	2434.32	812.447	3	28	1.1.1.7540.1	31.1368	4662947
1	146.18	146.18	85.61	85.61	85.61	WP_046067692.1	outer membrane protein assembly factor BamA [Haemophilus influenzae]			0	99	DIRVDGVQGDLEQQILATLPVR			missed R-V@3	-0.00210392	2434.32	812.446	2434.32	812.447	3	27	1.1.1.7548.1	31.1546	4377414
1	146.18	146.18	85.61	85.61	85.61	WP_046067692.1	outer membrane protein assembly factor BamA [Haemophilus influenzae]			0	99	DIRVDGVQGDLEQQILATLPVR			missed R-V@3	-0.0015546	2434.32	812.446	2434.32	812.447	3	26	1.1.1.7601.1	31.2668	3541031
1	146.18	146.18	85.61	85.61	85.61	WP_046067692.1	outer membrane protein assembly factor BamA [Haemophilus influenzae]			0	99	DIRVDGVQGDLEQQILATLPVR			missed R-V@3	0.00119196	2434.32	812.447	2434.32	812.447	3	25	1.1.1.7608.1	31.2828	4252664
1	146.18	146.18	85.61	85.61	85.61	WP_046067692.1	outer membrane protein assembly factor BamA [Haemophilus influenzae]			0	99	DIRVDGVQGDLEQQILATLPVR			missed R-V@3	0.0068682	2434.32	812.449	2434.32	812.447	3	24	1.1.1.7661.1	31.3946	3202330
1	146.18	146.18	85.61	85.61	85.61	WP_046067692.1	outer membrane protein assembly factor BamA [Haemophilus influenzae]			0	99	DIRVDGVQGDLEQQILATLPVR			missed R-V@3	0.0028399	2434.32	812.448	2434.32	812.447	3	27	1.1.1.7668.1	31.4109	3473492
1	146.18	146.18	85.61	85.61	85.61	WP_046067692.1	outer membrane protein assembly factor BamA [Haemophilus influenzae]			0	99	DIRVDGVQGDLEQQILATLPVR			missed R-V@3	-0.00338565	2434.31	812.446	2434.32	812.447	3	26	1.1.1.7748.1	31.5806	3656732
1	146.18	146.18	85.61	85.61	85.61	WP_046067692.1	outer membrane protein assembly factor BamA [Haemophilus influenzae]			0	99	DIRVDGVQGDLEQQILATLPVR			missed R-V@3	-0.00283634	2434.32	812.446	2434.32	812.447	3	26	1.1.1.7766.1	31.6156	2744148
1	146.18	146.18	85.61	85.61	85.61	WP_046067692.1	outer membrane protein assembly factor BamA [Haemophilus influenzae]			0	99	DIRVDGVQGDLEQQILATLPVR			missed R-V@3	0.00448785	2434.32	812.448	2434.32	812.447	3	21	1.1.1.7814.1	31.7198	2034858
1	146.18	146.18	85.61	85.61	85.61	WP_046067692.1	outer membrane protein assembly factor BamA [Haemophilus influenzae]			0	99	DIRVDGVQGDLEQQILATLPVR			missed R-V@3	-0.00100529	2434.32	812.446	2434.32	812.447	3	29	1.1.1.7826.1	31.7449	1388441
1	146.18	146.18	85.61	85.61	85.61	WP_046067692.1	outer membrane protein assembly factor BamA [Haemophilus influenzae]			0	99	DIRVDGVQGDLEQQILATLPVR	Deamidated(Q)@14; Amidated@C-term		missed R-V@3	0.00375543	2434.32	812.448	2434.32	812.447	3	27	1.1.1.7872.1	31.8447	1877239
1	146.18	146.18	85.61	85.61	85.61	WP_046067692.1	outer membrane protein assembly factor BamA [Haemophilus influenzae]			0	99	DIRVDGVQGDLEQQILATLPVR			missed R-V@3	-0.00393496	2434.31	812.445	2434.32	812.447	3	24	1.1.1.7895.1	31.892	1498568
1	146.18	146.18	85.61	85.61	85.61	WP_046067692.1	outer membrane protein assembly factor BamA [Haemophilus influenzae]			0	99	DIRVDGVQGDLEQQILATLPVR			missed R-V@3	0.0026568	2434.32	812.447	2434.32	812.447	3	26	1.1.1.7945.1	31.9973	1767705
1	146.18	146.18	85.61	85.61	85.61	WP_046067692.1	outer membrane protein assembly factor BamA [Haemophilus influenzae]			0	99	DIRVDGVQGDLEQQILATLPVR			missed R-V@3	0.00229059	2434.32	812.447	2434.32	812.447	3	26	1.1.1.7957.1	32.022	2093912
1	146.18	146.18	85.61	85.61	85.61	WP_046067692.1	outer membrane protein assembly factor BamA [Haemophilus influenzae]			0	99	DIRVDGVQGDLEQQILATLPVR			missed R-V@3	-0.0011884	2434.32	812.446	2434.32	812.447	3	25	1.1.1.8023.1	32.1628	1612047
1	146.18	146.18	85.61	85.61	85.61	WP_046067692.1	outer membrane protein assembly factor BamA [Haemophilus influenzae]			0	99	DIRVDGVQGDLEQQILATLPVR			missed R-V@3	0.00448785	2434.32	812.448	2434.32	812.447	3	24	1.1.1.8032.1	32.1825	1354424
1	146.18	146.18	85.61	85.61	85.61	WP_046067692.1	outer membrane protein assembly factor BamA [Haemophilus influenzae]			0	99	DIRVDGVQGDLEQQILATLPVR			missed R-V@3	0.00375543	2434.32	812.448	2434.32	812.447	3	27	1.1.1.8087.1	32.2981	1311035
1	146.18	146.18	85.61	85.61	85.61	WP_046067692.1	outer membrane protein assembly factor BamA [Haemophilus influenzae]			0	99	DIRVDGVQGDLEQQILATLPVR			missed R-V@3	0.00119196	2434.32	812.447	2434.32	812.447	3	25	1.1.1.8090.1	32.3077	1711892
1	146.18	146.18	85.61	85.61	85.61	WP_046067692.1	outer membrane protein assembly factor BamA [Haemophilus influenzae]			0	99	DIRVDGVQGDLEQQILATLPVR			missed R-V@3	0.00357232	2434.32	812.448	2434.32	812.447	3	26	1.1.1.8156.1	32.4469	1259273
1	146.18	146.18	85.61	85.61	85.61	WP_046067692.1	outer membrane protein assembly factor BamA [Haemophilus influenzae]			0	99	DIRVDGVQGDLEQQILATLPVR			missed R-V@3	0.00137507	2434.32	812.447	2434.32	812.447	3	27	1.1.1.8165.1	32.4663	1124722
1	146.18	146.18	85.61	85.61	85.61	WP_046067692.1	outer membrane protein assembly factor BamA [Haemophilus influenzae]			0	99	DIRVDGVQGDLEQQILATLPVR			missed R-V@3	-0.00576601	2434.31	812.445	2434.32	812.447	3	27	1.1.1.8217.1	32.5776	1064164
1	146.18	146.18	85.61	85.61	85.61	WP_046067692.1	outer membrane protein assembly factor BamA [Haemophilus influenzae]			0	99	DIRVDGVQGDLEQQILATLPVR			missed R-V@3	-0.00613222	2434.31	812.445	2434.32	812.447	3	29	1.1.1.8234.1	32.6149	1179080
1	146.18	146.18	85.61	85.61	85.61	WP_046067692.1	outer membrane protein assembly factor BamA [Haemophilus influenzae]			0	99	DIRVDGVQGDLEQQILATLPVR			missed R-V@3	-0.030302	2434.29	812.437	2434.32	812.447	3	25	1.1.1.8294.1	32.7431	849375
1	146.18	146.18	85.61	85.61	85.61	WP_046067692.1	outer membrane protein assembly factor BamA [Haemophilus influenzae]			0	99	DIRVDGVQGDLEQQILATLPVR			missed R-V@3	0.00961477	2434.33	812.45	2434.32	812.447	3	27	1.1.1.8364.1	32.8939	911833
1	146.18	146.18	85.61	85.61	85.61	WP_046067692.1	outer membrane protein assembly factor BamA [Haemophilus influenzae]			0	99	DIRVDGVQGDLEQQILATLPVR			missed R-V@3	0.00467095	2434.32	812.448	2434.32	812.447	3	25	1.1.1.8547.1	33.2846	669530
1	146.18	146.18	85.61	85.61	85.61	WP_046067692.1	outer membrane protein assembly factor BamA [Haemophilus influenzae]			0	99	DIRVDGVQGDLEQQILATLPVR			missed R-V@3	0.00119196	2434.32	812.447	2434.32	812.447	3	28	1.1.1.8564.1	33.3227	813334
1	146.18	146.18	85.61	85.61	85.61	WP_046067692.1	outer membrane protein assembly factor BamA [Haemophilus influenzae]			0	99	DIRVDGVQGDLEQQILATLPVR			missed R-V@3	0.0143755	2434.33	812.451	2434.32	812.447	3	22	1.1.1.8635.1	33.4751	641929
1	146.18	146.18	85.61	85.61	85.61	WP_046067692.1	outer membrane protein assembly factor BamA [Haemophilus influenzae]			0	99	DIRVDGVQGDLEQQILATLPVR			missed R-V@3	0.00613579	2434.32	812.449	2434.32	812.447	3	26	1.1.1.8656.1	33.5202	735326
1	146.18	146.18	85.61	85.61	85.61	WP_046067692.1	outer membrane protein assembly factor BamA [Haemophilus influenzae]			0	99	DIRVDGVQGDLEQQILATLPVR			missed R-V@3	-0.00100529	2434.32	812.446	2434.32	812.447	3	26	1.1.1.8775.1	33.7764	631584
1	146.18	146.18	85.61	85.61	85.61	WP_046067692.1	outer membrane protein assembly factor BamA [Haemophilus influenzae]			0	99	DIRVDGVQGDLEQQILATLPVR			missed R-V@3	0.00613579	2434.32	812.449	2434.32	812.447	3	26	1.1.1.9446.1	35.2336	366053
1	146.18	146.18	85.61	85.61	85.61	WP_046067692.1	outer membrane protein assembly factor BamA [Haemophilus influenzae]			0	99	DIRVDGVQGDLEQQILATLPVR			missed R-V@3	0.0068682	2434.32	812.449	2434.32	812.447	3	23	1.1.1.9897.1	36.2346	280098
1	146.18	146.18	85.61	85.61	85.61	WP_046067692.1	outer membrane protein assembly factor BamA [Haemophilus influenzae]			0	99	DIRVDGVQGDLEQQILATLPVR			missed R-V@3	0.00119196	2434.32	812.447	2434.32	812.447	3	30	1.1.1.9954.1	36.3655	290870
1	146.18	146.18	85.61	85.61	85.61	WP_046067692.1	outer membrane protein assembly factor BamA [Haemophilus influenzae]			0	99	DIRVDGVQGDLEQQILATLPVR			missed R-V@3	0.00595268	2434.32	812.449	2434.32	812.447	3	26	1.1.1.10065.1	36.6192	226765
1	146.18	146.18	85.61	85.61	85.61	WP_046067692.1	outer membrane protein assembly factor BamA [Haemophilus influenzae]			0	99	DIRVDGVQGDLEQQILATLPVR			missed R-V@3	-0.000455977	2434.32	812.447	2434.32	812.447	3	23	1.1.1.10086.1	36.6688	267165
1	146.18	146.18	85.61	85.61	85.61	WP_046067692.1	outer membrane protein assembly factor BamA [Haemophilus influenzae]			0	99	DIRVDGVQGDLEQQILATLPVR			missed R-V@3	0.997647	2435.32	812.779	2434.32	812.447	3	26	1.1.1.10367.1	37.3163	221572
1	146.18	146.18	85.61	85.61	85.61	WP_046067692.1	outer membrane protein assembly factor BamA [Haemophilus influenzae]			0	99	DIRVDGVQGDLEQQILATLPVR			missed R-V@3	0.989956	2435.31	812.777	2434.32	812.447	3	27	1.1.1.10427.1	37.455	198193
1	146.18	146.18	85.61	85.61	85.61	WP_046067692.1	outer membrane protein assembly factor BamA [Haemophilus influenzae]			0	99	DIRVDGVQGDLEQQILATLPVR			missed R-V@3	0.00613579	2434.32	812.449	2434.32	812.447	3	24	1.1.1.10467.1	37.5497	197319
1	146.18	146.18	85.61	85.61	85.61	WP_046067692.1	outer membrane protein assembly factor BamA [Haemophilus influenzae]			0	99	DIRVDGVQGDLEQQILATLPVR			missed R-V@3	-0.0108929	2434.31	812.443	2434.32	812.447	3	26	1.1.1.10603.1	37.8699	255726
1	146.18	146.18	85.61	85.61	85.61	WP_046067692.1	outer membrane protein assembly factor BamA [Haemophilus influenzae]			0	99	DIRVDGVQGDLEQQILATLPVR			missed R-V@3	1.01248	2435.33	812.784	2434.32	812.447	3	24	1.1.1.10696.1	38.0934	164596
1	146.18	146.18	85.61	85.61	85.61	WP_046067692.1	outer membrane protein assembly factor BamA [Haemophilus influenzae]			0	99	DIRVDGVQGDLEQQILATLPVR			missed R-V@3	-0.0136395	2434.3	812.442	2434.32	812.447	3	23	1.1.1.10761.1	38.2521	228343
1	146.18	146.18	85.61	85.61	85.61	WP_046067692.1	outer membrane protein assembly factor BamA [Haemophilus influenzae]			0	99	DIRVDGVQGDLEQQILATLPVR	Deamidated(Q)@14; Amidated@C-term		missed R-V@3	-0.00192081	2434.32	812.446	2434.32	812.447	3	26	1.1.1.10827.1	38.4151	161018
1	146.18	146.18	85.61	85.61	85.61	WP_046067692.1	outer membrane protein assembly factor BamA [Haemophilus influenzae]			0	99	DIRVDGVQGDLEQQILATLPVR	Deamidated(Q)@8		missed R-V@3	0.0212474	2435.32	812.782	2435.3	812.775	3	26	1.1.1.10856.1	38.484	171915
1	146.18	146.18	85.61	85.61	85.61	WP_046067692.1	outer membrane protein assembly factor BamA [Haemophilus influenzae]			0	99	DIRVDGVQGDLEQQILATLPVR			missed R-V@3	-0.00254615	2434.32	812.446	2434.32	812.447	3	21	1.1.1.10975.1	38.7666	174335
1	146.18	146.18	85.61	85.61	85.61	WP_046067692.1	outer membrane protein assembly factor BamA [Haemophilus influenzae]			0	99	DIRVDGVQGDLEQQILATLPVR			missed R-V@3	-0.00913792	2434.31	812.443	2434.32	812.447	3	23	1.1.1.10995.1	38.8151	197002
1	146.18	146.18	85.61	85.61	85.61	WP_046067692.1	outer membrane protein assembly factor BamA [Haemophilus influenzae]			0	99	DIRVDGVQGDLEQQILATLPVR			missed R-V@3	0.00239768	2434.32	812.447	2434.32	812.447	3	25	1.1.1.11107.1	39.0916	126955
1	146.18	146.18	85.61	85.61	85.61	WP_046067692.1	outer membrane protein assembly factor BamA [Haemophilus influenzae]			0	99	DIRVDGVQGDLEQQILATLPVR			missed R-V@3	-0.00602514	2434.31	812.445	2434.32	812.447	3	17	1.1.1.11136.1	39.1661	201072
1	146.18	146.18	85.61	85.61	85.61	WP_046067692.1	outer membrane protein assembly factor BamA [Haemophilus influenzae]			0	99	DIRVDGVQGDLEQQILATLPVR	Deamidated(Q)@13		missed R-V@3	0.0122752	2435.31	812.779	2435.3	812.775	3	23	1.1.1.11150.1	39.2039	153835
1	146.18	146.18	85.61	85.61	85.61	WP_046067692.1	outer membrane protein assembly factor BamA [Haemophilus influenzae]			0	99	DIRVDGVQGDLEQQILATLPVR	Deamidated(Q)@14		missed R-V@3	0.0122752	2435.31	812.779	2435.3	812.775	3	23	1.1.1.11150.1	39.2039	153835
1	146.18	146.18	85.61	85.61	85.61	WP_046067692.1	outer membrane protein assembly factor BamA [Haemophilus influenzae]			0	99	DIRVDGVQGDLEQQILATLPVR			missed R-V@3	0.00331321	2434.32	812.448	2434.32	812.447	3	23	1.1.1.11265.1	39.4998	146585
1	146.18	146.18	85.61	85.61	85.61	WP_046067692.1	outer membrane protein assembly factor BamA [Haemophilus influenzae]			0	99	DIRVDGVQGDLEQQILATLPVR			missed R-V@3	0.00166526	2434.32	812.447	2434.32	812.447	3	23	1.1.1.11305.1	39.6016	165897
1	146.18	146.18	85.61	85.61	85.61	WP_046067692.1	outer membrane protein assembly factor BamA [Haemophilus influenzae]			0	99	DIRVDGVQGDLEQQILATLPVR			missed R-V@3	0.00331321	2434.32	812.448	2434.32	812.447	3	19	1.1.1.11426.1	39.9094	105226
1	146.18	146.18	85.61	85.61	85.61	WP_046067692.1	outer membrane protein assembly factor BamA [Haemophilus influenzae]			0	99	DIRVDGVQGDLEQQILATLPVR			missed R-V@3	-0.0181101	2434.3	812.441	2434.32	812.447	3	23	1.1.1.11437.1	39.9392	121134
1	146.18	146.18	85.61	85.61	85.61	WP_046067692.1	outer membrane protein assembly factor BamA [Haemophilus influenzae]			0	99	DIRVDGVQGDLEQQILATLPVR			missed R-V@3	-0.00675756	2434.31	812.444	2434.32	812.447	3	24	1.1.1.11485.1	40.0575	153742
1	146.18	146.18	85.61	85.61	85.61	WP_046067692.1	outer membrane protein assembly factor BamA [Haemophilus influenzae]			0	99	DIRVDGVQGDLEQQILATLPVR			missed R-V@3	-0.00327857	2434.31	812.446	2434.32	812.447	3	21	1.1.1.11494.1	40.0815	127723
1	146.18	146.18	85.61	85.61	85.61	WP_046067692.1	outer membrane protein assembly factor BamA [Haemophilus influenzae]			0	99	DIRVDGVQGDLEQQILATLPVR			missed R-V@3	0.0194264	2434.34	812.453	2434.32	812.447	3	23	1.1.1.11545.1	40.2125	131536
1	146.18	146.18	85.61	85.61	85.61	WP_046067692.1	outer membrane protein assembly factor BamA [Haemophilus influenzae]			0	99	DIRVDGVQGDLEQQILATLPVR			missed R-V@3	1.73183e-05	2434.32	812.447	2434.32	812.447	3	22	1.1.1.11556.1	40.2425	103317
1	146.18	146.18	85.61	85.61	85.61	WP_046067692.1	outer membrane protein assembly factor BamA [Haemophilus influenzae]			0	99	DIRVDGVQGDLEQQILATLPVR	Deamidated(Q)@13		missed R-V@3	0.0131908	2435.32	812.779	2435.3	812.775	3	22	1.1.1.11577.1	40.2942	125081
1	146.18	146.18	85.61	85.61	85.61	WP_046067692.1	outer membrane protein assembly factor BamA [Haemophilus influenzae]			0	99	DIRVDGVQGDLEQQILATLPVR			missed R-V@3	0.0104543	2434.33	812.45	2434.32	812.447	3	24	1.1.1.11605.1	40.3705	109086
1	146.18	146.18	85.61	85.61	85.61	WP_046067692.1	outer membrane protein assembly factor BamA [Haemophilus influenzae]			0	99	DIRVDGVQGDLEQQILATLPVR			missed R-V@3	-0.0082224	2434.31	812.444	2434.32	812.447	3	25	1.1.1.11631.1	40.4413	121764
1	146.18	146.18	85.61	85.61	85.61	WP_046067692.1	outer membrane protein assembly factor BamA [Haemophilus influenzae]			0	99	DIRVDGVQGDLEQQILATLPVR			missed R-V@3	-0.00694067	2434.31	812.444	2434.32	812.447	3	23	1.1.1.11674.1	40.5544	140947
1	146.18	146.18	85.61	85.61	85.61	WP_046067692.1	outer membrane protein assembly factor BamA [Haemophilus influenzae]			0	99	DIRVDGVQGDLEQQILATLPVR	Deamidated(Q)@13		missed R-V@3	0.0221629	2435.32	812.782	2435.3	812.775	3	23	1.1.1.11686.1	40.5873	87246.3
1	146.18	146.18	85.61	85.61	85.61	WP_046067692.1	outer membrane protein assembly factor BamA [Haemophilus influenzae]			0	99	DIRVDGVQGDLEQQILATLPVR			missed R-V@3	0.000749738	2434.32	812.447	2434.32	812.447	3	22	1.1.1.11703.1	40.635	135844
1	146.18	146.18	85.61	85.61	85.61	WP_046067692.1	outer membrane protein assembly factor BamA [Haemophilus influenzae]			0	99	DIRVDGVQGDLEQQILATLPVR			missed R-V@3	0.00532736	2434.32	812.448	2434.32	812.447	3	21	1.1.1.11740.1	40.7369	105093
1	146.18	146.18	85.61	85.61	85.61	WP_046067692.1	outer membrane protein assembly factor BamA [Haemophilus influenzae]			0	99	DIRVDGVQGDLEQQILATLPVR			missed R-V@3	-0.00748998	2434.31	812.444	2434.32	812.447	3	21	1.1.1.11765.1	40.8042	90637.6
1	146.18	146.18	85.61	85.61	85.61	WP_046067692.1	outer membrane protein assembly factor BamA [Haemophilus influenzae]			0	99	DIRVDGVQGDLEQQILATLPVR	Deamidated(Q)@13		missed R-V@3	0.0152049	2435.32	812.78	2435.3	812.775	3	24	1.1.1.11805.1	40.9126	94608.7
1	146.18	146.18	85.61	85.61	85.61	WP_046067692.1	outer membrane protein assembly factor BamA [Haemophilus influenzae]			0	99	DIRVDGVQGDLEQQILATLPVR	Deamidated(Q)@14		missed R-V@3	0.0152049	2435.32	812.78	2435.3	812.775	3	24	1.1.1.11805.1	40.9126	94608.7
1	146.18	146.18	85.61	85.61	85.61	WP_046067692.1	outer membrane protein assembly factor BamA [Haemophilus influenzae]			0	99	DIRVDGVQGDLEQQILATLPVR			missed R-V@3	0.000200423	2434.32	812.447	2434.32	812.447	3	23	1.1.1.11817.1	40.9441	112367
1	146.18	146.18	85.61	85.61	85.61	WP_046067692.1	outer membrane protein assembly factor BamA [Haemophilus influenzae]			0	99	DIRVDGVQGDLEQQILATLPVR			missed R-V@3	-0.00126442	2434.32	812.446	2434.32	812.447	3	24	1.1.1.11825.1	40.9655	110188
1	146.18	146.18	85.61	85.61	85.61	WP_046067692.1	outer membrane protein assembly factor BamA [Haemophilus influenzae]			0	99	DIRVDGVQGDLEQQILATLPVR	Deamidated(Q)@13		missed R-V@3	0.0221629	2435.32	812.782	2435.3	812.775	3	23	1.1.1.11854.1	41.0449	117473
1	146.18	146.18	85.61	85.61	85.61	WP_046067692.1	outer membrane protein assembly factor BamA [Haemophilus influenzae]			0	99	DIRVDGVQGDLEQQILATLPVR			missed R-V@3	0.00258079	2434.32	812.447	2434.32	812.447	3	19	1.1.1.11874.1	41.0988	127207
1	146.18	146.18	85.61	85.61	85.61	WP_046067692.1	outer membrane protein assembly factor BamA [Haemophilus influenzae]			0	99	DIRVDGVQGDLEQQILATLPVR			missed R-V@3	-0.000348891	2434.32	812.447	2434.32	812.447	3	22	1.1.1.11882.1	41.1217	110686
1	146.18	146.18	85.61	85.61	85.61	WP_046067692.1	outer membrane protein assembly factor BamA [Haemophilus influenzae]			0	99	DIRVDGVQGDLEQQILATLPVR	Deamidated(Q)@13		missed R-V@3	0.0139232	2435.32	812.779	2435.3	812.775	3	21	1.1.1.11956.1	41.3231	75829.9
1	146.18	146.18	85.61	85.61	85.61	WP_046067692.1	outer membrane protein assembly factor BamA [Haemophilus influenzae]			0	99	DIRVDGVQGDLEQQILATLPVR			missed R-V@3	0.00477804	2434.32	812.448	2434.32	812.447	3	28	1.1.1.11973.1	41.3687	157960
1	146.18	146.18	85.61	85.61	85.61	WP_046067692.1	outer membrane protein assembly factor BamA [Haemophilus influenzae]			0	99	DIRVDGVQGDLEQQILATLPVR	Deamidated(Q)@14		missed R-V@3	0.018867	2435.32	812.781	2435.3	812.775	3	25	1.1.1.11997.1	41.4323	103809
1	146.18	146.18	85.61	85.61	85.61	WP_046067692.1	outer membrane protein assembly factor BamA [Haemophilus influenzae]			0	99	DIRVDGVQGDLEQQILATLPVR			missed R-V@3	0.000200423	2434.32	812.447	2434.32	812.447	3	21	1.1.1.12032.1	41.5271	119399
1	146.18	146.18	85.61	85.61	85.61	WP_046067692.1	outer membrane protein assembly factor BamA [Haemophilus influenzae]			0	99	DIRVDGVQGDLEQQILATLPVR	Deamidated(Q)@14		missed R-V@3	0.024177	2435.33	812.783	2435.3	812.775	3	25	1.1.1.12053.1	41.5851	144137
1	146.18	146.18	85.61	85.61	85.61	WP_046067692.1	outer membrane protein assembly factor BamA [Haemophilus influenzae]			0	99	DIRVDGVQGDLEQQILATLPVR	Deamidated(Q)@13		missed R-V@3	0.024177	2435.33	812.783	2435.3	812.775	3	25	1.1.1.12053.1	41.5851	144137
1	146.18	146.18	85.61	85.61	85.61	WP_046067692.1	outer membrane protein assembly factor BamA [Haemophilus influenzae]			0	99	DIRVDGVQGDLEQQILATLPVR			missed R-V@3	-0.016279	2434.3	812.441	2434.32	812.447	3	22	1.1.1.12155.1	41.8604	107916
1	146.18	146.18	85.61	85.61	85.61	WP_046067692.1	outer membrane protein assembly factor BamA [Haemophilus influenzae]			0	99	DIRVDGVQGDLEQQILATLPVR			missed R-V@3	-0.00748998	2434.31	812.444	2434.32	812.447	3	25	1.1.1.12177.1	41.9186	91002.7
1	146.18	146.18	85.61	85.61	85.61	WP_046067692.1	outer membrane protein assembly factor BamA [Haemophilus influenzae]			0	99	DIRVDGVQGDLEQQILATLPVR			missed R-V@3	-0.00510962	2434.31	812.445	2434.32	812.447	3	21	1.1.1.12217.1	42.0281	100068
1	146.18	146.18	85.61	85.61	85.61	WP_046067692.1	outer membrane protein assembly factor BamA [Haemophilus influenzae]			0	99	DIRVDGVQGDLEQQILATLPVR			missed R-V@3	0.002947	2434.32	812.448	2434.32	812.447	3	20	1.1.1.12241.1	42.0951	101645
1	146.18	146.18	85.61	85.61	85.61	WP_046067692.1	outer membrane protein assembly factor BamA [Haemophilus influenzae]			0	99	DIRVDGVQGDLEQQILATLPVR			missed R-V@3	0.0132009	2434.33	812.451	2434.32	812.447	3	20	1.1.1.12392.1	42.5114	71222.6
1	146.18	146.18	85.61	85.61	85.61	WP_046067692.1	outer membrane protein assembly factor BamA [Haemophilus influenzae]			0	99	DIRVDGVQGDLEQQILATLPVR			missed R-V@3	-0.00181373	2434.32	812.446	2434.32	812.447	3	18	1.1.1.12442.1	42.6527	97175.5
1	146.18	146.18	85.61	85.61	85.61	WP_046067692.1	outer membrane protein assembly factor BamA [Haemophilus influenzae]			0	99	DIRVDGVQGDLEQQILATLPVR			missed R-V@3	-0.00126442	2434.32	812.446	2434.32	812.447	3	23	1.1.1.12503.1	42.8207	82466.4
1	146.18	146.18	85.61	85.61	85.61	WP_046067692.1	outer membrane protein assembly factor BamA [Haemophilus influenzae]			0	99	DIRVDGVQGDLEQQILATLPVR	Deamidated(Q)@8		missed R-V@3	0.0250926	2435.33	812.783	2435.3	812.775	3	21	1.1.1.12627.1	43.168	89936.2
1	146.18	146.18	85.61	85.61	85.61	WP_046067692.1	outer membrane protein assembly factor BamA [Haemophilus influenzae]			0	99	DIRVDGVQGDLEQQILATLPVR			missed R-V@3	-0.00785619	2434.31	812.444	2434.32	812.447	3	20	1.1.1.12691.1	43.3521	70495
1	146.18	146.18	85.61	85.61	85.61	WP_046067692.1	outer membrane protein assembly factor BamA [Haemophilus influenzae]			0	99	DIRVDGVQGDLEQQILATLPVR	Deamidated(Q)@8		missed R-V@3	0.0139232	2435.32	812.779	2435.3	812.775	3	20	1.1.1.12702.1	43.3829	63435
1	146.18	146.18	85.61	85.61	85.61	WP_046067692.1	outer membrane protein assembly factor BamA [Haemophilus influenzae]			0	99	DIRVDGVQGDLEQQILATLPVR			missed R-V@3	-0.00181373	2434.32	812.446	2434.32	812.447	3	21	1.1.1.12714.1	43.4169	77250.8
1	146.18	146.18	85.61	85.61	85.61	WP_046067692.1	outer membrane protein assembly factor BamA [Haemophilus influenzae]			0	99	DIRVDGVQGDLEQQILATLPVR	Deamidated(Q)@8		missed R-V@3	0.00824692	2435.31	812.777	2435.3	812.775	3	21	1.1.1.12937.1	44.0457	63237.1
1	146.18	146.18	85.61	85.61	85.61	WP_046067692.1	outer membrane protein assembly factor BamA [Haemophilus influenzae]			0	99	DIRVDGVQGDLEQQILATLPVR			missed R-V@3	0.0114742	2434.33	812.45	2434.32	812.447	3	13	1.1.1.17062.1	56.9163	24401.3
1	146.18	146.18	85.61	85.61	85.61	WP_046067692.1	outer membrane protein assembly factor BamA [Haemophilus influenzae]			0	99	DIRVDGVQGDLEQQILATLPVR			missed R-V@3	0.00685924	2434.32	812.449	2434.32	812.447	3	26	2.1.1.11881.1	30.4072	1829423
1	146.18	146.18	85.61	85.61	85.61	WP_046067692.1	outer membrane protein assembly factor BamA [Haemophilus influenzae]			0	99	DIRVDGVQGDLEQQILATLPVR			missed R-V@3	0.0103382	2434.33	812.45	2434.32	812.447	3	26	2.1.1.11897.1	30.439	1239923
1	146.18	146.18	85.61	85.61	85.61	WP_046067692.1	outer membrane protein assembly factor BamA [Haemophilus influenzae]			0	99	DIRVDGVQGDLEQQILATLPVR	Cation:K(E)@12		missed R-V@3	-0.00518978	2472.27	619.074	2472.27	619.076	4	18	1.1.1.7187.1	30.386	1517294
1	146.18	146.18	85.61	85.61	85.61	WP_046067692.1	outer membrane protein assembly factor BamA [Haemophilus influenzae]			0	99	DIRVDGVQGDLEQQILATLPVR	Cation:K(E)@12		missed R-V@3	-0.010805	2472.26	619.073	2472.27	619.076	4	17	1.1.1.7206.1	30.426	1937863
1	146.18	146.18	85.61	85.61	85.61	WP_046067692.1	outer membrane protein assembly factor BamA [Haemophilus influenzae]			0	99	DIRVDGVQGDLEQQILATLPVR	Dehydrated(D)@5		missed R-V@3	-0.0066673	2416.3	806.441	2416.31	806.443	3	26	1.1.1.7275.1	30.5732	2108780
1	146.18	146.18	85.61	85.61	85.61	WP_046067692.1	outer membrane protein assembly factor BamA [Haemophilus influenzae]			0	99	DIRVDGVQGDLEQQILATLPVR	Dehydrated(D)@5		missed R-V@3	0.000473772	2416.31	806.443	2416.31	806.443	3	25	1.1.1.7283.1	30.5914	3579275
1	146.18	146.18	85.61	85.61	85.61	WP_046067692.1	outer membrane protein assembly factor BamA [Haemophilus influenzae]			0	99	DIRVDGVQGDLEQQILATLPVR			missed R-V@3	-0.0152874	2434.3	812.442	2434.32	812.447	3	22	1.1.1.8306.1	32.7682	1169547
1	146.18	146.18	85.61	85.61	85.61	WP_046067692.1	outer membrane protein assembly factor BamA [Haemophilus influenzae]			0	99	DIRVDGVQGDLEQQILATLPVR			missed R-V@3	0.000459545	2434.32	812.447	2434.32	812.447	3	22	1.1.1.8407.1	32.9849	799188
1	146.18	146.18	85.61	85.61	85.61	WP_046067692.1	outer membrane protein assembly factor BamA [Haemophilus influenzae]			0	99	DIRVDGVQGDLEQQILATLPVR			missed R-V@3	1.01094	2435.33	812.784	2434.32	812.447	3	29	1.1.1.11127.1	39.144	153026
1	146.18	146.18	85.61	85.61	85.61	WP_046067692.1	outer membrane protein assembly factor BamA [Haemophilus influenzae]			0	99	DIRVDGVQGDLEQQILATLPVR			missed R-V@3	0.993178	2435.31	812.778	2434.32	812.447	3	29	1.1.1.11322.1	39.6468	170932
1	146.18	146.18	85.61	85.61	85.61	WP_046067692.1	outer membrane protein assembly factor BamA [Haemophilus influenzae]			0	99	DIRVDGVQGDLEQQILATLPVR			missed R-V@3	1.99934	2436.32	813.113	2434.32	812.447	3	24	1.1.1.11387.1	39.8124	120779
1	146.18	146.18	85.61	85.61	85.61	WP_046067692.1	outer membrane protein assembly factor BamA [Haemophilus influenzae]			0	99	DIRVDGVQGDLEQQILATLPVR			missed R-V@3	1.01149	2435.33	812.784	2434.32	812.447	3	25	1.1.1.11583.1	40.3119	105969
1	146.18	146.18	85.61	85.61	85.61	WP_046067692.1	outer membrane protein assembly factor BamA [Haemophilus influenzae]			0	99	DIRVDGVQGDLEQQILATLPVR			missed R-V@3	0.997939	2435.32	812.779	2434.32	812.447	3	25	1.1.1.11626.1	40.4259	106052
1	146.18	146.18	85.61	85.61	85.61	WP_046067692.1	outer membrane protein assembly factor BamA [Haemophilus influenzae]			0	99	DIRVDGVQGDLEQQILATLPVR			missed R-V@3	1.00966	2435.33	812.783	2434.32	812.447	3	25	1.1.1.11787.1	40.8634	86256.6
1	146.18	146.18	85.61	85.61	85.61	WP_046067692.1	outer membrane protein assembly factor BamA [Haemophilus influenzae]			0	99	DIRVDGVQGDLEQQILATLPVR			missed R-V@3	2.0063	2436.32	813.115	2434.32	812.447	3	26	1.1.1.11986.1	41.4026	96735.1
1	146.18	146.18	85.61	85.61	85.61	WP_046067692.1	outer membrane protein assembly factor BamA [Haemophilus influenzae]			0	99	DIRVDGVQGDLEQQILATLPVR			missed R-V@3	1.99934	2436.32	813.113	2434.32	812.447	3	24	1.1.1.12006.1	41.4575	71831.4
1	146.18	146.18	85.61	85.61	85.61	WP_046067692.1	outer membrane protein assembly factor BamA [Haemophilus influenzae]			0	99	DIRVDGVQGDLEQQILATLPVR			missed R-V@3	1.00471	2435.32	812.782	2434.32	812.447	3	23	1.1.1.12086.1	41.6724	91581.9
1	146.18	146.18	85.61	85.61	85.61	WP_046067692.1	outer membrane protein assembly factor BamA [Haemophilus influenzae]			0	99	DIRVDGVQGDLEQQILATLPVR			missed R-V@3	2.00099	2436.32	813.114	2434.32	812.447	3	23	1.1.1.12127.1	41.7815	87369.9
1	146.18	146.18	85.61	85.61	85.61	WP_046067692.1	outer membrane protein assembly factor BamA [Haemophilus influenzae]			0	99	DIRVDGVQGDLEQQILATLPVR			missed R-V@3	2.00025	2436.32	813.113	2434.32	812.447	3	27	1.1.1.12194.1	41.9669	85270.1
1	146.18	146.18	85.61	85.61	85.61	WP_046067692.1	outer membrane protein assembly factor BamA [Haemophilus influenzae]			0	99	DIRVDGVQGDLEQQILATLPVR			missed R-V@3	0.996291	2435.31	812.779	2434.32	812.447	3	23	1.1.1.12346.1	42.3806	75835.6
1	146.18	146.18	85.61	85.61	85.61	WP_046067692.1	outer membrane protein assembly factor BamA [Haemophilus influenzae]			0	99	DIRVDGVQGDLEQQILATLPVR			missed R-V@3	1.00966	2435.33	812.783	2434.32	812.447	3	24	1.1.1.12381.1	42.4801	81817.1
1	146.18	146.18	85.61	85.61	85.61	WP_046067692.1	outer membrane protein assembly factor BamA [Haemophilus influenzae]			0	99	DIRVDGVQGDLEQQILATLPVR			missed R-V@3	2.00959	2436.33	813.116	2434.32	812.447	3	23	1.1.1.12406.1	42.5491	60361.9
1	146.18	146.18	85.61	85.61	85.61	WP_046067692.1	outer membrane protein assembly factor BamA [Haemophilus influenzae]			0	99	DIRVDGVQGDLEQQILATLPVR			missed R-V@3	2.00849	2436.33	813.116	2434.32	812.447	3	24	1.1.1.12417.1	42.579	72296
1	146.18	146.18	85.61	85.61	85.61	WP_046067692.1	outer membrane protein assembly factor BamA [Haemophilus influenzae]			0	99	DIRVDGVQGDLEQQILATLPVR			missed R-V@3	0.994643	2435.31	812.778	2434.32	812.447	3	24	1.1.1.12476.1	42.7437	74139.4
1	146.18	146.18	85.61	85.61	85.61	WP_046067692.1	outer membrane protein assembly factor BamA [Haemophilus influenzae]			0	99	DIRVDGVQGDLEQQILATLPVR			missed R-V@3	2.00447	2436.32	813.115	2434.32	812.447	3	22	1.1.1.12493.1	42.7931	58272.5
1	146.18	146.18	85.61	85.61	85.61	WP_046067692.1	outer membrane protein assembly factor BamA [Haemophilus influenzae]			0	99	DIRVDGVQGDLEQQILATLPVR			missed R-V@3	1.00636	2435.32	812.782	2434.32	812.447	3	23	1.1.1.12515.1	42.8533	89132.3
1	146.18	146.18	85.61	85.61	85.61	WP_046067692.1	outer membrane protein assembly factor BamA [Haemophilus influenzae]			0	99	DIRVDGVQGDLEQQILATLPVR			missed R-V@3	2.00941	2436.33	813.116	2434.32	812.447	3	24	1.1.1.12543.1	42.9344	54421.6
1	146.18	146.18	85.61	85.61	85.61	WP_046067692.1	outer membrane protein assembly factor BamA [Haemophilus influenzae]			0	99	DIRVDGVQGDLEQQILATLPVR			missed R-V@3	0.99684	2435.31	812.779	2434.32	812.447	3	24	1.1.1.12651.1	43.2377	65160.8
1	146.18	146.18	85.61	85.61	85.61	WP_046067692.1	outer membrane protein assembly factor BamA [Haemophilus influenzae]			0	99	DIRVDGVQGDLEQQILATLPVR			missed R-V@3	1.00636	2435.32	812.782	2434.32	812.447	3	23	1.1.1.12746.1	43.5106	118715
1	146.18	146.18	85.61	85.61	85.61	WP_046067692.1	outer membrane protein assembly factor BamA [Haemophilus influenzae]			0	99	DIRVDGVQGDLEQQILATLPVR			missed R-V@3	1.00014	2435.32	812.78	2434.32	812.447	3	22	1.1.1.12928.1	44.0199	56056.3
1	146.18	146.18	85.61	85.61	85.61	WP_046067692.1	outer membrane protein assembly factor BamA [Haemophilus influenzae]			0	99	DIRVDGVQGDLEQQILATLPVR	Deamidated(Q)@8		missed R-V@3	0.011514	2435.31	812.778	2435.3	812.775	3	22	2.1.1.1878.1	6.5895	8443.04
1	146.18	146.18	85.61	85.61	85.61	WP_046067692.1	outer membrane protein assembly factor BamA [Haemophilus influenzae]			0	99	DIRVDGVQGDLEQQILATLPVR	Deamidated(Q)@13; Amidated@C-term		missed R-V@3	0.00506554	2434.32	812.448	2434.32	812.447	3	17	1.1.1.17578.1	58.4566	31406.8
1	146.18	146.18	85.61	85.61	85.61	WP_046067692.1	outer membrane protein assembly factor BamA [Haemophilus influenzae]			0	52.85	DIRVDGVQGDLEQQILATLPVR	Dehydrated(T)@18; Oxidation(P)@20		missed R-V@3	-0.0834466	2432.22	811.747	2432.3	811.775	3	19	1.1.1.12076.1	41.6453	136785
1	146.18	146.18	85.61	85.61	85.61	WP_046067692.1	outer membrane protein assembly factor BamA [Haemophilus influenzae]			0	40.48	DIRVDGVQGDLEQQILATLPVR			missed R-V@3	-0.0124612	2434.31	812.442	2434.32	812.447	3	11	2.1.1.1331.1	4.58422	6645.81
1	146.18	146.18	85.61	85.61	85.61	WP_046067692.1	outer membrane protein assembly factor BamA [Haemophilus influenzae]			0	99	DLQAIRDYYLNNGYAK			missed R-D@6	-0.00267101	1915.94	639.654	1915.94	639.655	3	23	1.1.1.3322.1	22.1875	9343400
1	146.18	146.18	85.61	85.61	85.61	WP_046067692.1	outer membrane protein assembly factor BamA [Haemophilus influenzae]			0	99	DLQAIRDYYLNNGYAK			missed R-D@6	-0.00172926	1915.94	958.978	1915.94	958.979	2	23	1.1.1.3323.1	22.1893	7772671
1	146.18	146.18	85.61	85.61	85.61	WP_046067692.1	outer membrane protein assembly factor BamA [Haemophilus influenzae]			0	99	DLQAIRDYYLNNGYAK			missed R-D@6	-0.0021217	1915.94	639.654	1915.94	639.655	3	23	1.1.1.3329.1	22.2041	17658300
1	146.18	146.18	85.61	85.61	85.61	WP_046067692.1	outer membrane protein assembly factor BamA [Haemophilus influenzae]			0	99	DLQAIRDYYLNNGYAK			missed R-D@6	-0.00124098	1915.94	958.978	1915.94	958.979	2	23	1.1.1.3330.1	22.2058	15448310
1	146.18	146.18	85.61	85.61	85.61	WP_046067692.1	outer membrane protein assembly factor BamA [Haemophilus influenzae]			0	99	DLQAIRDYYLNNGYAK			missed R-D@6	-0.00157238	1915.94	639.654	1915.94	639.655	3	25	1.1.1.3381.1	22.3154	11849150
1	146.18	146.18	85.61	85.61	85.61	WP_046067692.1	outer membrane protein assembly factor BamA [Haemophilus influenzae]			0	99	DLQAIRDYYLNNGYAK			missed R-D@6	-0.000508567	1915.94	958.979	1915.94	958.979	2	22	1.1.1.3382.1	22.3172	11225780
1	146.18	146.18	85.61	85.61	85.61	WP_046067692.1	outer membrane protein assembly factor BamA [Haemophilus influenzae]			0	99	DLQAIRDYYLNNGYAK			missed R-D@6	-0.00172926	1915.94	958.978	1915.94	958.979	2	23	1.1.1.3389.1	22.3334	10611130
1	146.18	146.18	85.61	85.61	85.61	WP_046067692.1	outer membrane protein assembly factor BamA [Haemophilus influenzae]			0	99	DLQAIRDYYLNNGYAK			missed R-D@6	-0.00157238	1915.94	639.654	1915.94	639.655	3	22	1.1.1.3390.1	22.3352	10303760
1	146.18	146.18	85.61	85.61	85.61	WP_046067692.1	outer membrane protein assembly factor BamA [Haemophilus influenzae]			0	99	DLQAIRDYYLNNGYAK			missed R-D@6	-0.000839968	1915.94	639.655	1915.94	639.655	3	26	1.1.1.3441.1	22.4453	8904575
1	146.18	146.18	85.61	85.61	85.61	WP_046067692.1	outer membrane protein assembly factor BamA [Haemophilus influenzae]			0	99	DLQAIRDYYLNNGYAK			missed R-D@6	-0.000630637	1915.94	958.978	1915.94	958.979	2	24	1.1.1.3442.1	22.447	7703205
1	146.18	146.18	85.61	85.61	85.61	WP_046067692.1	outer membrane protein assembly factor BamA [Haemophilus influenzae]			0	99	DLQAIRDYYLNNGYAK			missed R-D@6	7.55531e-05	1915.94	639.655	1915.94	639.655	3	23	1.1.1.3449.1	22.463	9230852
1	146.18	146.18	85.61	85.61	85.61	WP_046067692.1	outer membrane protein assembly factor BamA [Haemophilus influenzae]			0	99	DLQAIRDYYLNNGYAK			missed R-D@6	0.000345919	1915.94	958.979	1915.94	958.979	2	23	1.1.1.3451.1	22.4668	7643966
1	146.18	146.18	85.61	85.61	85.61	WP_046067692.1	outer membrane protein assembly factor BamA [Haemophilus influenzae]			0	99	DLQAIRDYYLNNGYAK			missed R-D@6	-0.00175549	1915.94	639.654	1915.94	639.655	3	24	1.1.1.3501.1	22.5739	9775462
1	146.18	146.18	85.61	85.61	85.61	WP_046067692.1	outer membrane protein assembly factor BamA [Haemophilus influenzae]			0	99	DLQAIRDYYLNNGYAK			missed R-D@6	-0.00172926	1915.94	958.978	1915.94	958.979	2	24	1.1.1.3503.1	22.5774	8109172
1	146.18	146.18	85.61	85.61	85.61	WP_046067692.1	outer membrane protein assembly factor BamA [Haemophilus influenzae]			0	99	DLQAIRDYYLNNGYAK			missed R-D@6	-0.00322032	1915.94	639.654	1915.94	639.655	3	25	1.1.1.3510.1	22.5934	8287781
1	146.18	146.18	85.61	85.61	85.61	WP_046067692.1	outer membrane protein assembly factor BamA [Haemophilus influenzae]			0	99	DLQAIRDYYLNNGYAK			missed R-D@6	-0.00185133	1915.94	958.978	1915.94	958.979	2	24	1.1.1.3511.1	22.5951	8197898
1	146.18	146.18	85.61	85.61	85.61	WP_046067692.1	outer membrane protein assembly factor BamA [Haemophilus influenzae]			0	99	DLQAIRDYYLNNGYAK			missed R-D@6	-0.00175549	1915.94	639.654	1915.94	639.655	3	24	1.1.1.3562.1	22.7038	8159088
1	146.18	146.18	85.61	85.61	85.61	WP_046067692.1	outer membrane protein assembly factor BamA [Haemophilus influenzae]			0	99	DLQAIRDYYLNNGYAK			missed R-D@6	-0.000656863	1915.94	639.655	1915.94	639.655	3	25	1.1.1.3571.1	22.7236	8066371
1	146.18	146.18	85.61	85.61	85.61	WP_046067692.1	outer membrane protein assembly factor BamA [Haemophilus influenzae]			0	99	DLQAIRDYYLNNGYAK			missed R-D@6	0.000467988	1915.94	958.979	1915.94	958.979	2	23	1.1.1.3589.1	22.763	6445963
1	146.18	146.18	85.61	85.61	85.61	WP_046067692.1	outer membrane protein assembly factor BamA [Haemophilus influenzae]			0	99	DLQAIRDYYLNNGYAK			missed R-D@6	-0.00303722	1915.94	639.654	1915.94	639.655	3	24	1.1.1.3622.1	22.8326	6309986
1	146.18	146.18	85.61	85.61	85.61	WP_046067692.1	outer membrane protein assembly factor BamA [Haemophilus influenzae]			0	99	DLQAIRDYYLNNGYAK			missed R-D@6	-0.00120618	1915.94	639.654	1915.94	639.655	3	24	1.1.1.3631.1	22.8524	6811888
1	146.18	146.18	85.61	85.61	85.61	WP_046067692.1	outer membrane protein assembly factor BamA [Haemophilus influenzae]			0	99	DLQAIRDYYLNNGYAK	Deamidated(N)@11		missed R-D@6	0.0191306	1916.95	959.48	1916.93	959.471	2	24	1.1.1.3664.1	22.9219	4754615
1	146.18	146.18	85.61	85.61	85.61	WP_046067692.1	outer membrane protein assembly factor BamA [Haemophilus influenzae]			0	99	DLQAIRDYYLNNGYAK			missed R-D@6	-0.00343823	1915.94	958.977	1915.94	958.979	2	24	1.1.1.3683.1	22.963	4560077
1	146.18	146.18	85.61	85.61	85.61	WP_046067692.1	outer membrane protein assembly factor BamA [Haemophilus influenzae]			0	99	DLQAIRDYYLNNGYAK			missed R-D@6	-0.00267101	1915.94	639.654	1915.94	639.655	3	23	1.1.1.3693.1	22.9845	4940375
1	146.18	146.18	85.61	85.61	85.61	WP_046067692.1	outer membrane protein assembly factor BamA [Haemophilus influenzae]			0	99	FEGNTVSADSTLRQEMR	Oxidation(M)@16		missed R-Q@13	-0.00210102	1955.9	652.973	1955.9	652.974	3	12	1.1.1.935.1	13.7835	13576.7
1	146.18	146.18	85.61	85.61	85.61	WP_046067692.1	outer membrane protein assembly factor BamA [Haemophilus influenzae]			0	34.77	FEGNTVSADSTLRQEMR	Oxidation(M)@16		missed R-Q@13	-0.00140341	1955.9	978.957	1955.9	978.958	2	10	1.1.1.936.1	13.786	8748.58
1	146.18	146.18	85.61	85.61	85.61	WP_046067692.1	outer membrane protein assembly factor BamA [Haemophilus influenzae]			0	99	GFAYGSIGPNAIYAEHGNGNGNGNGNFK				8.9702e-05	2796.26	933.095	2796.26	933.095	3	20	1.1.1.2365.1	19.7133	26818.2
1	146.18	146.18	85.61	85.61	85.61	WP_046067692.1	outer membrane protein assembly factor BamA [Haemophilus influenzae]			0	99	GFAYGSIGPNAIYAEHGNGNGNGNGNFKK			missed K-K@28	0.00151211	2924.36	732.097	2924.36	732.097	4	18	1.1.1.1770.1	17.8864	17959.7
1	146.18	146.18	85.61	85.61	85.61	WP_046067692.1	outer membrane protein assembly factor BamA [Haemophilus influenzae]			0	99	GFAYGSIGPNAIYAEHGNGNGNGNGNFKK			missed K-K@28	0.00568869	2924.36	975.795	2924.36	975.794	3	15	1.1.1.1772.1	17.8914	9954.23
1	146.18	146.18	85.61	85.61	85.61	WP_046067692.1	outer membrane protein assembly factor BamA [Haemophilus influenzae]			0	99	GFAYGSIGPNAIYAEHGNGNGNGNGNFKK			missed K-K@28	0.00697042	2924.37	975.796	2924.36	975.794	3	22	1.1.1.1781.1	17.9205	55873.3
1	146.18	146.18	85.61	85.61	85.61	WP_046067692.1	outer membrane protein assembly factor BamA [Haemophilus influenzae]			0	99	GFAYGSIGPNAIYAEHGNGNGNGNGNFKK	Oxidation(P)@9		missed K-K@28	0.00281807	2940.36	736.096	2940.35	736.096	4	18	1.1.1.1796.1	17.9653	1908.66
1	146.18	146.18	85.61	85.61	85.61	WP_046067692.1	outer membrane protein assembly factor BamA [Haemophilus influenzae]			0	99	GFAYGSIGPNAIYAEHGNGNGNGNGNFKK			missed K-K@28	0.00330834	2924.36	975.795	2924.36	975.794	3	12	1.1.1.1825.1	18.0743	2886.34
1	146.18	146.18	85.61	85.61	85.61	WP_046067692.1	outer membrane protein assembly factor BamA [Haemophilus influenzae]			0	99	GFAYGSIGPNAIYAEHGNGNGNGNGNFKK			missed K-K@28	-0.013171	2924.35	975.789	2924.36	975.794	3	17	1.1.1.1858.1	18.1771	2302.7
1	146.18	146.18	85.61	85.61	85.61	WP_046067692.1	outer membrane protein assembly factor BamA [Haemophilus influenzae]			0	99	GFAYGSIGPNAIYAEHGNGNGNGNGNFKK			missed K-K@28	0.00908041	2924.37	732.099	2924.36	732.097	4	21	1.1.1.1874.1	18.2289	35807
1	146.18	146.18	85.61	85.61	85.61	WP_046067692.1	outer membrane protein assembly factor BamA [Haemophilus influenzae]			0	99	GFAYGSIGPNAIYAEHGNGNGNGNGNFKK	Deamidated(N)@26		missed K-K@28	0.00128019	2925.34	976.122	2925.34	976.122	3	22	1.1.1.1954.1	18.4833	16995.9
1	146.18	146.18	85.61	85.61	85.61	WP_046067692.1	outer membrane protein assembly factor BamA [Haemophilus influenzae]			0	99	GFAYGSIGPNAIYAEHGNGNGNGNGNFKK	Deamidated(N)@26		missed K-K@28	0.00943261	2925.35	732.345	2925.34	732.343	4	20	1.1.1.1974.1	18.5479	23263.7
1	146.18	146.18	85.61	85.61	85.61	WP_046067692.1	outer membrane protein assembly factor BamA [Haemophilus influenzae]			0	41.18	GFAYGSIGPNAIYAEHGNGNGNGNGNFKK			missed K-K@28	-0.000929281	2924.36	732.097	2924.36	732.097	4	14	1.1.1.1904.1	18.3258	14758.2
1	146.18	146.18	85.61	85.61	85.61	WP_046067692.1	outer membrane protein assembly factor BamA [Haemophilus influenzae]			0	99	GNESVSSSTLQEQMELQPDSWWK	Oxidation(M)@14			0.00192226	2681.19	1341.6	2681.19	1341.6	2	18	1.1.1.3937.1	23.5045	2935508
1	146.18	146.18	85.61	85.61	85.61	WP_046067692.1	outer membrane protein assembly factor BamA [Haemophilus influenzae]			0	99	GNESVSSSTLQEQMELQPDSWWK				0.00108967	2665.2	1333.61	2665.2	1333.61	2	20	1.1.1.5016.1	25.7871	9556071
1	146.18	146.18	85.61	85.61	85.61	WP_046067692.1	outer membrane protein assembly factor BamA [Haemophilus influenzae]			0	99	GNESVSSSTLQEQMELQPDSWWK				-0.00306069	2665.19	1333.6	2665.2	1333.61	2	23	1.1.1.5022.1	25.8012	13231970
1	146.18	146.18	85.61	85.61	85.61	WP_046067692.1	outer membrane protein assembly factor BamA [Haemophilus influenzae]			0	99	GNESVSSSTLQEQMELQPDSWWK				-0.00511521	2665.19	889.404	2665.2	889.406	3	27	1.1.1.5043.1	25.8445	7038996
1	146.18	146.18	85.61	85.61	85.61	WP_046067692.1	outer membrane protein assembly factor BamA [Haemophilus influenzae]			0	99	GNESVSSSTLQEQMELQPDSWWK				-0.00306069	2665.19	1333.6	2665.2	1333.61	2	22	1.1.1.5072.1	25.9062	6178361
1	146.18	146.18	85.61	85.61	85.61	WP_046067692.1	outer membrane protein assembly factor BamA [Haemophilus influenzae]			0	99	GNESVSSSTLQEQMELQPDSWWK				-0.0050138	2665.19	1333.6	2665.2	1333.61	2	21	1.1.1.5097.1	25.956	3444126
1	146.18	146.18	85.61	85.61	85.61	WP_046067692.1	outer membrane protein assembly factor BamA [Haemophilus influenzae]			0	99	GNESVSSSTLQEQMELQPDSWWKLWGNKFEGAQFEK	Oxidation(M)@14		missed K-L@23; missed K-F@28	-0.0174924	4215.93	1406.32	4215.95	1406.32	3	17	1.1.1.5633.1	27.0946	2594467
1	146.18	146.18	85.61	85.61	85.61	WP_046067692.1	outer membrane protein assembly factor BamA [Haemophilus influenzae]			0	99	GNESVSSSTLQEQMELQPDSWWKLWGNKFEGAQFEK			missed K-L@23; missed K-F@28	-0.00689081	4199.95	1050.99	4199.95	1051	4	19	1.1.1.6280.1	28.4667	5734931
1	146.18	146.18	85.61	85.61	85.61	WP_046067692.1	outer membrane protein assembly factor BamA [Haemophilus influenzae]			0	99	GNESVSSSTLQEQMELQPDSWWKLWGNKFEGAQFEK	Deamidated(N)@27		missed K-L@23; missed K-F@28	0.0206021	4200.96	1401.33	4200.94	1401.32	3	24	1.1.1.6346.1	28.6038	2127288
1	146.18	146.18	85.61	85.61	85.61	WP_046067692.1	outer membrane protein assembly factor BamA [Haemophilus influenzae]			0	99	GNESVSSSTLQEQMELQPDSWWKLWGNKFEGAQFEK	Deamidated(Q)@13		missed K-L@23; missed K-F@28	0.0129934	4200.95	1051.24	4200.94	1051.24	4	19	1.1.1.6357.1	28.6269	2503302
1	146.18	146.18	85.61	85.61	85.61	WP_046067692.1	outer membrane protein assembly factor BamA [Haemophilus influenzae]			0	99	GNESVSSSTLQEQMELQPDSWWKLWGNKFEGAQFEK	Deamidated(Q)@11		missed K-L@23; missed K-F@28	0.0129934	4200.95	1051.24	4200.94	1051.24	4	19	1.1.1.6357.1	28.6269	2503302
1	146.18	146.18	85.61	85.61	85.61	WP_046067692.1	outer membrane protein assembly factor BamA [Haemophilus influenzae]			0	24.83	GNESVSSSTLQEQMELQPDSWWKLWGNKFEGAQFEK	Deamidated(Q)@33		missed K-L@23; missed K-F@28	0.0206021	4200.96	1401.33	4200.94	1401.32	3	24	1.1.1.6346.1	28.6038	2127288
1	146.18	146.18	85.61	85.61	85.61	WP_046067692.1	outer membrane protein assembly factor BamA [Haemophilus influenzae]			0	24.83	GNESVSSSTLQEQMELQPDSWWKLWGNKFEGAQFEK	Deamidated(Q)@13		missed K-L@23; missed K-F@28	0.0206021	4200.96	1401.33	4200.94	1401.32	3	24	1.1.1.6346.1	28.6038	2127288
1	146.18	146.18	85.61	85.61	85.61	WP_046067692.1	outer membrane protein assembly factor BamA [Haemophilus influenzae]			0	99	GNSVIPTDALKQNLDANGFKVGDILIR			missed K-Q@11; missed K-V@20	0.00108309	2867.55	956.858	2867.55	956.857	3	29	1.1.1.5263.1	26.3065	7066895
1	146.18	146.18	85.61	85.61	85.61	WP_046067692.1	outer membrane protein assembly factor BamA [Haemophilus influenzae]			0	99	GNSVIPTDALKQNLDANGFKVGDILIR			missed K-Q@11; missed K-V@20	0.000533773	2867.55	956.858	2867.55	956.857	3	24	1.1.1.5270.1	26.323	14827160
1	146.18	146.18	85.61	85.61	85.61	WP_046067692.1	outer membrane protein assembly factor BamA [Haemophilus influenzae]			0	99	GNSVIPTDALKQNLDANGFKVGDILIR			missed K-Q@11; missed K-V@20	-0.00111417	2867.55	956.857	2867.55	956.857	3	23	1.1.1.5322.1	26.4323	8062751
1	146.18	146.18	85.61	85.61	85.61	WP_046067692.1	outer membrane protein assembly factor BamA [Haemophilus influenzae]			0	27.16	GNSVIPTDALKQNLDANGFKVGDILIR			missed K-Q@11; missed K-V@20	-0.00139868	2867.55	717.894	2867.55	717.895	4	14	1.1.1.5269.1	26.3213	15975300
1	146.18	146.18	85.61	85.61	85.61	WP_046067692.1	outer membrane protein assembly factor BamA [Haemophilus influenzae]			0	21.85	GNSVIPTDALKQNLDANGFKVGDILIR			missed K-Q@11; missed K-V@20	0.00079857	2867.55	717.895	2867.55	717.895	4	12	1.1.1.5323.1	26.4341	8001299
1	146.18	146.18	85.61	85.61	85.61	WP_046067692.1	outer membrane protein assembly factor BamA [Haemophilus influenzae]			0	41.18	GYGNTTVNSVPDFDDANK				0.00249307	1912.85	957.431	1912.84	957.429	2	9	1.1.1.1756.1	17.8367	52946.5
1	146.18	146.18	85.61	85.61	85.61	WP_046067692.1	outer membrane protein assembly factor BamA [Haemophilus influenzae]			0	99	GYGNTTVNSVPDFDDANKTLAITFVVDAGR			missed K-T@18	0.00250265	3156.54	1053.19	3156.54	1053.19	3	34	1.1.1.5858.1	27.5724	9075612
1	146.18	146.18	85.61	85.61	85.61	WP_046067692.1	outer membrane protein assembly factor BamA [Haemophilus influenzae]			0	99	GYGNTTVNSVPDFDDANKTLAITFVVDAGR			missed K-T@18	-0.0037229	3156.53	1053.18	3156.54	1053.19	3	26	1.1.1.5868.1	27.5939	21666900
1	146.18	146.18	85.61	85.61	85.61	WP_046067692.1	outer membrane protein assembly factor BamA [Haemophilus influenzae]			0	99	GYGNTTVNSVPDFDDANKTLAITFVVDAGR			missed K-T@18	0.00250265	3156.54	1053.19	3156.54	1053.19	3	28	1.1.1.5918.1	27.7002	72418920
1	146.18	146.18	85.61	85.61	85.61	WP_046067692.1	outer membrane protein assembly factor BamA [Haemophilus influenzae]			0	99	GYGNTTVNSVPDFDDANKTLAITFVVDAGR			missed K-T@18	-0.000427023	3156.54	1053.19	3156.54	1053.19	3	29	1.1.1.5928.1	27.7215	50469630
1	146.18	146.18	85.61	85.61	85.61	WP_046067692.1	outer membrane protein assembly factor BamA [Haemophilus influenzae]			0	99	GYGNTTVNSVPDFDDANKTLAITFVVDAGR			missed K-T@18	-0.000427023	3156.54	1053.19	3156.54	1053.19	3	32	1.1.1.5980.1	27.831	9361588
1	146.18	146.18	85.61	85.61	85.61	WP_046067692.1	outer membrane protein assembly factor BamA [Haemophilus influenzae]			0	99	GYGNTTVNSVPDFDDANKTLAITFVVDAGR			missed K-T@18	-0.000427023	3156.54	1053.19	3156.54	1053.19	3	29	1.1.1.6002.1	27.8766	5755648
1	146.18	146.18	85.61	85.61	85.61	WP_046067692.1	outer membrane protein assembly factor BamA [Haemophilus influenzae]			0	99	GYGNTTVNSVPDFDDANKTLAITFVVDAGR			missed K-T@18	0.00250265	3156.54	1053.19	3156.54	1053.19	3	25	1.1.1.6052.1	27.9833	3561857
1	146.18	146.18	85.61	85.61	85.61	WP_046067692.1	outer membrane protein assembly factor BamA [Haemophilus influenzae]			0	99	GYGNTTVNSVPDFDDANKTLAITFVVDAGR			missed K-T@18	-0.00958224	3156.53	1053.18	3156.54	1053.19	3	25	1.1.1.6061.1	28.003	3880643
1	146.18	146.18	85.61	85.61	85.61	WP_046067692.1	outer membrane protein assembly factor BamA [Haemophilus influenzae]			0	99	GYGNTTVNSVPDFDDANKTLAITFVVDAGR			missed K-T@18	0.00250265	3156.54	1053.19	3156.54	1053.19	3	27	1.1.1.6137.1	28.1619	2278728
1	146.18	146.18	85.61	85.61	85.61	WP_046067692.1	outer membrane protein assembly factor BamA [Haemophilus influenzae]			0	99	GYGNTTVNSVPDFDDANKTLAITFVVDAGR	Pro->pyro-Glu(P)@11		missed K-T@18	0.0449989	3170.56	1057.86	3170.52	1057.85	3	24	1.1.1.5975.1	27.8181	2509707
1	146.18	146.18	85.61	85.61	85.61	WP_046067692.1	outer membrane protein assembly factor BamA [Haemophilus influenzae]			0	99	GYGNTTVNSVPDFDDANKTLAITFVVDAGRR			missed K-T@18; missed R-R@30	0.00154815	3312.64	829.167	3312.64	829.167	4	21	1.1.1.4923.1	25.5926	10873350
1	146.18	146.18	85.61	85.61	85.61	WP_046067692.1	outer membrane protein assembly factor BamA [Haemophilus influenzae]			0	99	GYGNTTVNSVPDFDDANKTLAITFVVDAGRR			missed K-T@18; missed R-R@30	-0.00659013	3312.63	1105.22	3312.64	1105.22	3	21	1.1.1.4932.1	25.612	6873585
1	146.18	146.18	85.61	85.61	85.61	WP_046067692.1	outer membrane protein assembly factor BamA [Haemophilus influenzae]			0	99	GYGNTTVNSVPDFDDANKTLAITFVVDAGRR			missed K-T@18; missed R-R@30	0.00549475	3312.64	1105.22	3312.64	1105.22	3	29	1.1.1.4942.1	25.633	9751318
1	146.18	146.18	85.61	85.61	85.61	WP_046067692.1	outer membrane protein assembly factor BamA [Haemophilus influenzae]			0	99	GYGNTTVNSVPDFDDANKTLAITFVVDAGRR			missed K-T@18; missed R-R@30	-0.00162566	3312.64	829.166	3312.64	829.167	4	18	1.1.1.4979.1	25.7118	30632990
1	146.18	146.18	85.61	85.61	85.61	WP_046067692.1	outer membrane protein assembly factor BamA [Haemophilus influenzae]			0	99	GYGNTTVNSVPDFDDANKTLAITFVVDAGRR			missed K-T@18; missed R-R@30	-0.0128157	3312.62	1105.21	3312.64	1105.22	3	25	1.1.1.4994.1	25.7418	5351100
1	146.18	146.18	85.61	85.61	85.61	WP_046067692.1	outer membrane protein assembly factor BamA [Haemophilus influenzae]			0	99	GYGNTTVNSVPDFDDANKTLAITFVVDAGRR			missed K-T@18; missed R-R@30	0.00154815	3312.64	829.167	3312.64	829.167	4	17	1.1.1.5065.1	25.8904	2548508
1	146.18	146.18	85.61	85.61	85.61	WP_046067692.1	outer membrane protein assembly factor BamA [Haemophilus influenzae]			0	99	GYGNTTVNSVPDFDDANKTLAITFVVDAGRR			missed K-T@18; missed R-R@30	0.00360464	3312.64	829.168	3312.64	829.167	4	20	3.1.1.4988.1	25.8349	2563182
1	146.18	146.18	85.61	85.61	85.61	WP_046067692.1	outer membrane protein assembly factor BamA [Haemophilus influenzae]			0	99	GYGNTTVNSVPDFDDANKTLAITFVVDAGRR			missed K-T@18; missed R-R@30	0.00433706	3312.64	829.168	3312.64	829.167	4	19	3.1.1.4996.1	25.8527	3529088
1	146.18	146.18	85.61	85.61	85.61	WP_046067692.1	outer membrane protein assembly factor BamA [Haemophilus influenzae]			0	99	IDPINGSNDEVDVVYK				0.00965802	1775.87	888.941	1775.86	888.936	2	26	1.1.1.2343.1	19.6494	161873
1	146.18	146.18	85.61	85.61	85.61	WP_046067692.1	outer membrane protein assembly factor BamA [Haemophilus influenzae]			0	99	IKGNSVIPTDALKQNLDANGFK			missed K-G@2; missed K-Q@13	0.0127023	2342.27	781.765	2342.26	781.76	3	29	1.1.1.2610.1	20.4559	18875.8
1	146.18	146.18	85.61	85.61	85.61	WP_046067692.1	outer membrane protein assembly factor BamA [Haemophilus influenzae]			0	99	IKGNSVIPTDALKQNLDANGFK			missed K-G@2; missed K-Q@13	0.00529086	2342.26	586.573	2342.26	586.572	4	21	1.1.1.2611.1	20.4585	15045.8
1	146.18	146.18	85.61	85.61	85.61	WP_046067692.1	outer membrane protein assembly factor BamA [Haemophilus influenzae]			0	99	IKGNSVIPTDALKQNLDANGFK			missed K-G@2; missed K-Q@13	6.81069e-05	2342.26	781.76	2342.26	781.76	3	31	1.1.1.2619.1	20.4829	112150
1	146.18	146.18	85.61	85.61	85.61	WP_046067692.1	outer membrane protein assembly factor BamA [Haemophilus influenzae]			0	99	IKGNSVIPTDALKQNLDANGFK			missed K-G@2; missed K-Q@13	0.000896366	2342.26	586.572	2342.26	586.572	4	20	1.1.1.2620.1	20.4854	91639.3
1	146.18	146.18	85.61	85.61	85.61	WP_046067692.1	outer membrane protein assembly factor BamA [Haemophilus influenzae]			0	99	IKGNSVIPTDALKQNLDANGFK			missed K-G@2; missed K-Q@13	0.00309362	2342.26	586.573	2342.26	586.572	4	19	1.1.1.2660.1	20.6161	37583
1	146.18	146.18	85.61	85.61	85.61	WP_046067692.1	outer membrane protein assembly factor BamA [Haemophilus influenzae]			0	99	IKGNSVIPTDALKQNLDANGFK			missed K-G@2; missed K-Q@13	0.00794158	2342.27	781.763	2342.26	781.76	3	29	1.1.1.2661.1	20.6187	35482
1	146.18	146.18	85.61	85.61	85.61	WP_046067692.1	outer membrane protein assembly factor BamA [Haemophilus influenzae]			0	99	IKGNSVIPTDALKQNLDANGFK			missed K-G@2; missed K-Q@13	-0.000114997	2342.26	781.76	2342.26	781.76	3	33	1.1.1.2669.1	20.65	122086
1	146.18	146.18	85.61	85.61	85.61	WP_046067692.1	outer membrane protein assembly factor BamA [Haemophilus influenzae]			0	99	IKGNSVIPTDALKQNLDANGFK			missed K-G@2; missed K-Q@13	-0.00231225	2342.26	781.76	2342.26	781.76	3	20	1.1.1.2713.1	20.7777	41244.8
1	146.18	146.18	85.61	85.61	85.61	WP_046067692.1	outer membrane protein assembly factor BamA [Haemophilus influenzae]			0	99	IKGNSVIPTDALKQNLDANGFK			missed K-G@2; missed K-Q@13	-8.01894e-05	2342.26	586.572	2342.26	586.572	4	15	1.1.1.2725.1	20.8105	77738.2
1	146.18	146.18	85.61	85.61	85.61	WP_046067692.1	outer membrane protein assembly factor BamA [Haemophilus influenzae]			0	99	IKGNSVIPTDALKQNLDANGFK			missed K-G@2; missed K-Q@13	-8.01894e-05	2342.26	586.572	2342.26	586.572	4	17	1.1.1.2733.1	20.8335	61760.8
1	146.18	146.18	85.61	85.61	85.61	WP_046067692.1	outer membrane protein assembly factor BamA [Haemophilus influenzae]			0	99	IKGNSVIPTDALKQNLDANGFK			missed K-G@2; missed K-Q@13	0.00464571	2342.26	781.762	2342.26	781.76	3	27	1.1.1.2737.1	20.8437	49898.5
1	146.18	146.18	85.61	85.61	85.61	WP_046067692.1	outer membrane protein assembly factor BamA [Haemophilus influenzae]			0	99	IKGNSVIPTDALKQNLDANGFK			missed K-G@2; missed K-Q@13	0.000983628	2342.26	781.761	2342.26	781.76	3	22	1.1.1.2806.1	21.0432	36653.7
1	146.18	146.18	85.61	85.61	85.61	WP_046067692.1	outer membrane protein assembly factor BamA [Haemophilus influenzae]			0	99	IKGNSVIPTDALKQNLDANGFKVGDILIR			missed K-G@2; missed K-Q@13; missed K-V@22	0.00308883	3108.73	778.19	3108.73	778.19	4	30	1.1.1.4784.1	25.2983	7899056
1	146.18	146.18	85.61	85.61	85.61	WP_046067692.1	outer membrane protein assembly factor BamA [Haemophilus influenzae]			0	99	IKGNSVIPTDALKQNLDANGFKVGDILIR			missed K-G@2; missed K-Q@13; missed K-V@22	0.00064744	3108.73	778.19	3108.73	778.19	4	28	1.1.1.4793.1	25.3177	12643650
1	146.18	146.18	85.61	85.61	85.61	WP_046067692.1	outer membrane protein assembly factor BamA [Haemophilus influenzae]			0	99	IKGNSVIPTDALKQNLDANGFKVGDILIR			missed K-G@2; missed K-Q@13; missed K-V@22	-0.00207847	3108.73	622.753	3108.73	622.753	5	20	1.1.1.4795.1	25.3211	9909356
1	146.18	146.18	85.61	85.61	85.61	WP_046067692.1	outer membrane protein assembly factor BamA [Haemophilus influenzae]			0	99	IKGNSVIPTDALKQNLDANGFKVGDILIR			missed K-G@2; missed K-Q@13; missed K-V@22	0.0106975	3108.74	1037.25	3108.73	1037.25	3	31	1.1.1.4803.1	25.339	5710799
1	146.18	146.18	85.61	85.61	85.61	WP_046067692.1	outer membrane protein assembly factor BamA [Haemophilus influenzae]			0	99	IKGNSVIPTDALKQNLDANGFKVGDILIR			missed K-G@2; missed K-Q@13; missed K-V@22	0.00776785	3108.74	1037.25	3108.73	1037.25	3	29	1.1.1.4813.1	25.3606	5418076
1	146.18	146.18	85.61	85.61	85.61	WP_046067692.1	outer membrane protein assembly factor BamA [Haemophilus influenzae]			0	99	IKGNSVIPTDALKQNLDANGFKVGDILIR			missed K-G@2; missed K-Q@13; missed K-V@22	0.00430953	3108.73	778.191	3108.73	778.19	4	32	1.1.1.4842.1	25.4221	14699190
1	146.18	146.18	85.61	85.61	85.61	WP_046067692.1	outer membrane protein assembly factor BamA [Haemophilus influenzae]			0	99	IKGNSVIPTDALKQNLDANGFKVGDILIR			missed K-G@2; missed K-Q@13; missed K-V@22	0.00284469	3108.73	778.19	3108.73	778.19	4	30	1.1.1.4855.1	25.4481	11112070
1	146.18	146.18	85.61	85.61	85.61	WP_046067692.1	outer membrane protein assembly factor BamA [Haemophilus influenzae]			0	99	IKGNSVIPTDALKQNLDANGFKVGDILIR			missed K-G@2; missed K-Q@13; missed K-V@22	-0.000857773	3108.73	622.753	3108.73	622.753	5	16	1.1.1.4867.1	25.4727	5014738
1	146.18	146.18	85.61	85.61	85.61	WP_046067692.1	outer membrane protein assembly factor BamA [Haemophilus influenzae]			0	99	IRASTGVGFQWQSPIGPLVF			cleaved F-S@C-term; missed R-A@2	0.00682318	2159.16	1080.59	2159.15	1080.58	2	26	1.1.1.8395.1	32.9596	1057977
1	146.18	146.18	85.61	85.61	85.61	WP_046067692.1	outer membrane protein assembly factor BamA [Haemophilus influenzae]			0	99	IRASTGVGFQWQSPIGPLVFSYAKPIK			missed R-A@2	-0.00137117	2946.61	737.66	2946.61	737.66	4	24	1.1.1.5952.1	27.7707	3711259
1	146.18	146.18	85.61	85.61	85.61	WP_046067692.1	outer membrane protein assembly factor BamA [Haemophilus influenzae]			0	99	IRASTGVGFQWQSPIGPLVFSYAKPIK	Deamidated(Q)@10; Amidated@C-term		missed R-A@2	-0.00259187	2946.61	737.66	2946.61	737.66	4	22	1.1.1.5962.1	27.7918	5371282
1	146.18	146.18	85.61	85.61	85.61	WP_046067692.1	outer membrane protein assembly factor BamA [Haemophilus influenzae]			0	99	ISNFALEYNRNLYIQSMK			missed R-N@10	0.00495404	2203.12	1102.57	2203.11	1102.56	2	22	1.1.1.3347.1	22.2402	3063559
1	146.18	146.18	85.61	85.61	85.61	WP_046067692.1	outer membrane protein assembly factor BamA [Haemophilus influenzae]			0	99	ISSDVIGGNAIATASAELIVPTPFVSDK				-0.0100389	2771.45	924.824	2771.46	924.827	3	27	1.1.1.7571.1	31.2026	6921745
1	146.18	146.18	85.61	85.61	85.61	WP_046067692.1	outer membrane protein assembly factor BamA [Haemophilus influenzae]			0	99	ISSDVIGGNAIATASAELIVPTPFVSDK				0.00310926	2771.46	1386.74	2771.46	1386.74	2	28	1.1.1.7572.1	31.2043	4530704
1	146.18	146.18	85.61	85.61	85.61	WP_046067692.1	outer membrane protein assembly factor BamA [Haemophilus influenzae]			0	99	ISSDVIGGNAIATASAELIVPTPFVSDK				-0.0027147	2771.46	924.826	2771.46	924.827	3	25	1.1.1.7579.1	31.2203	11188000
1	146.18	146.18	85.61	85.61	85.61	WP_046067692.1	outer membrane protein assembly factor BamA [Haemophilus influenzae]			0	99	ISSDVIGGNAIATASAELIVPTPFVSDK				0.00310926	2771.46	1386.74	2771.46	1386.74	2	29	1.1.1.7580.1	31.222	7474989
1	146.18	146.18	85.61	85.61	85.61	WP_046067692.1	outer membrane protein assembly factor BamA [Haemophilus influenzae]			0	99	ISSDVIGGNAIATASAELIVPTPFVSDK				-0.00363022	2771.46	924.826	2771.46	924.827	3	32	1.1.1.7628.1	31.3254	14376500
1	146.18	146.18	85.61	85.61	85.61	WP_046067692.1	outer membrane protein assembly factor BamA [Haemophilus influenzae]			0	99	ISSDVIGGNAIATASAELIVPTPFVSDK				0.00115614	2771.46	1386.74	2771.46	1386.74	2	28	1.1.1.7629.1	31.3271	12903730
1	146.18	146.18	85.61	85.61	85.61	WP_046067692.1	outer membrane protein assembly factor BamA [Haemophilus influenzae]			0	99	ISSDVIGGNAIATASAELIVPTPFVSDK				0.00310926	2771.46	1386.74	2771.46	1386.74	2	30	1.1.1.7638.1	31.347	13093160
1	146.18	146.18	85.61	85.61	85.61	WP_046067692.1	outer membrane protein assembly factor BamA [Haemophilus influenzae]			0	99	ISSDVIGGNAIATASAELIVPTPFVSDK				-0.0027147	2771.46	924.826	2771.46	924.827	3	28	1.1.1.7640.1	31.3504	11459060
1	146.18	146.18	85.61	85.61	85.61	WP_046067692.1	outer membrane protein assembly factor BamA [Haemophilus influenzae]			0	99	ISSDVIGGNAIATASAELIVPTPFVSDK				-0.00399643	2771.46	924.826	2771.46	924.827	3	28	1.1.1.7688.1	31.4528	8110139
1	146.18	146.18	85.61	85.61	85.61	WP_046067692.1	outer membrane protein assembly factor BamA [Haemophilus influenzae]			0	99	ISSDVIGGNAIATASAELIVPTPFVSDK				0.00506237	2771.47	1386.74	2771.46	1386.74	2	28	1.1.1.7689.1	31.4545	5232525
1	146.18	146.18	85.61	85.61	85.61	WP_046067692.1	outer membrane protein assembly factor BamA [Haemophilus influenzae]			0	99	ISSDVIGGNAIATASAELIVPTPFVSDK				0.00115614	2771.46	1386.74	2771.46	1386.74	2	27	1.1.1.7699.1	31.4759	5501045
1	146.18	146.18	85.61	85.61	85.61	WP_046067692.1	outer membrane protein assembly factor BamA [Haemophilus influenzae]			0	99	ISSDVIGGNAIATASAELIVPTPFVSDK				-0.00839094	2771.45	924.824	2771.46	924.827	3	27	1.1.1.7710.1	31.4992	7046226
1	146.18	146.18	85.61	85.61	85.61	WP_046067692.1	outer membrane protein assembly factor BamA [Haemophilus influenzae]			0	99	ISSDVIGGNAIATASAELIVPTPFVSDK				-0.000796971	2771.46	1386.74	2771.46	1386.74	2	25	1.1.1.7749.1	31.5823	2933573
1	146.18	146.18	85.61	85.61	85.61	WP_046067692.1	outer membrane protein assembly factor BamA [Haemophilus influenzae]			0	99	ISSDVIGGNAIATASAELIVPTPFVSDK				0.00701549	2771.47	1386.74	2771.46	1386.74	2	28	1.1.1.7765.1	31.614	2840816
1	146.18	146.18	85.61	85.61	85.61	WP_046067692.1	outer membrane protein assembly factor BamA [Haemophilus influenzae]			0	99	ISSDVIGGNAIATASAELIVPTPFVSDK				-0.00967267	2771.45	924.824	2771.46	924.827	3	23	1.1.1.7772.1	31.6304	4177654
1	146.18	146.18	85.61	85.61	85.61	WP_046067692.1	outer membrane protein assembly factor BamA [Haemophilus influenzae]			0	99	ISSDVIGGNAIATASAELIVPTPFVSDK				0.00310926	2771.46	1386.74	2771.46	1386.74	2	27	1.1.1.7813.1	31.7181	2150208
1	146.18	146.18	85.61	85.61	85.61	WP_046067692.1	outer membrane protein assembly factor BamA [Haemophilus influenzae]			0	99	ISSDVIGGNAIATASAELIVPTPFVSDK				-0.00494734	2771.45	1386.73	2771.46	1386.74	2	26	1.1.1.7825.1	31.7432	1701717
1	146.18	146.18	85.61	85.61	85.61	WP_046067692.1	outer membrane protein assembly factor BamA [Haemophilus influenzae]			0	99	ISSDVIGGNAIATASAELIVPTPFVSDK				-0.0153489	2771.44	924.822	2771.46	924.827	3	24	1.1.1.7835.1	31.7644	3072640
1	146.18	146.18	85.61	85.61	85.61	WP_046067692.1	outer membrane protein assembly factor BamA [Haemophilus influenzae]			0	99	ISSDVIGGNAIATASAELIVPTPFVSDK				-0.0133348	2771.45	924.823	2771.46	924.827	3	22	1.1.1.7851.1	31.8004	2763268
1	146.18	146.18	85.61	85.61	85.61	WP_046067692.1	outer membrane protein assembly factor BamA [Haemophilus influenzae]			0	99	ISSDVIGGNAIATASAELIVPTPFVSDK				-0.028873	2771.43	1386.72	2771.46	1386.74	2	24	1.1.1.7875.1	31.8499	1655328
1	146.18	146.18	85.61	85.61	85.61	WP_046067692.1	outer membrane protein assembly factor BamA [Haemophilus influenzae]			0	99	ISSDVIGGNAIATASAELIVPTPFVSDK				-0.0169102	2771.44	1386.73	2771.46	1386.74	2	28	1.1.1.7887.1	31.8743	1653412
1	146.18	146.18	85.61	85.61	85.61	WP_046067692.1	outer membrane protein assembly factor BamA [Haemophilus influenzae]			0	99	ISSDVIGGNAIATASAELIVPTPFVSDK				-0.0100389	2771.45	924.824	2771.46	924.827	3	23	1.1.1.7911.1	31.9275	2183236
1	146.18	146.18	85.61	85.61	85.61	WP_046067692.1	outer membrane protein assembly factor BamA [Haemophilus influenzae]			0	99	ISSDVIGGNAIATASAELIVPTPFVSDK				-0.0269199	2771.43	1386.72	2771.46	1386.74	2	23	1.1.1.7937.1	31.9799	1844902
1	146.18	146.18	85.61	85.61	85.61	WP_046067692.1	outer membrane protein assembly factor BamA [Haemophilus influenzae]			0	99	ISSDVIGGNAIATASAELIVPTPFVSDK				-0.0149571	2771.44	1386.73	2771.46	1386.74	2	25	1.1.1.7946.1	31.999	1610769
1	146.18	146.18	85.61	85.61	85.61	WP_046067692.1	outer membrane protein assembly factor BamA [Haemophilus influenzae]			0	99	ISSDVIGGNAIATASAELIVPTPFVSDK				-0.0126023	2771.45	924.823	2771.46	924.827	3	24	1.1.1.8029.1	32.1772	1774520
1	146.18	146.18	85.61	85.61	85.61	WP_046067692.1	outer membrane protein assembly factor BamA [Haemophilus influenzae]			0	99	ISSDVIGGNAIATASAELIVPTPFVSDK				-0.0149571	2771.44	1386.73	2771.46	1386.74	2	24	1.1.1.8067.1	32.2553	1116263
1	146.18	146.18	85.61	85.61	85.61	WP_046067692.1	outer membrane protein assembly factor BamA [Haemophilus influenzae]			0	99	ISSDVIGGNAIATASAELIVPTPFVSDK				-0.0308261	2771.43	1386.72	2771.46	1386.74	2	24	1.1.1.8095.1	32.3162	1002010
1	146.18	146.18	85.61	85.61	85.61	WP_046067692.1	outer membrane protein assembly factor BamA [Haemophilus influenzae]			0	99	ISSDVIGGNAIATASAELIVPTPFVSDK				-0.000796971	2771.46	1386.74	2771.46	1386.74	2	28	1.1.1.8116.1	32.3608	795696
1	146.18	146.18	85.61	85.61	85.61	WP_046067692.1	outer membrane protein assembly factor BamA [Haemophilus influenzae]			0	99	ISSDVIGGNAIATASAELIVPTPFVSDK				-0.000796971	2771.46	1386.74	2771.46	1386.74	2	28	1.1.1.8127.1	32.3842	966938
1	146.18	146.18	85.61	85.61	85.61	WP_046067692.1	outer membrane protein assembly factor BamA [Haemophilus influenzae]			0	99	ISSDVIGGNAIATASAELIVPTPFVSDK				-0.0100389	2771.45	924.824	2771.46	924.827	3	23	1.1.1.8181.1	32.5024	1579484
1	146.18	146.18	85.61	85.61	85.61	WP_046067692.1	outer membrane protein assembly factor BamA [Haemophilus influenzae]			0	99	ISSDVIGGNAIATASAELIVPTPFVSDK				-0.00494734	2771.45	1386.73	2771.46	1386.74	2	25	1.1.1.8247.1	32.6413	772842
1	146.18	146.18	85.61	85.61	85.61	WP_046067692.1	outer membrane protein assembly factor BamA [Haemophilus influenzae]			0	99	ISSDVIGGNAIATASAELIVPTPFVSDK				-0.0327792	2771.43	1386.72	2771.46	1386.74	2	25	1.1.1.8287.1	32.7266	767798
1	146.18	146.18	85.61	85.61	85.61	WP_046067692.1	outer membrane protein assembly factor BamA [Haemophilus influenzae]			0	99	ISSDVIGGNAIATASAELIVPTPFVSDK				-0.00753906	2771.45	924.824	2771.46	924.827	3	19	1.1.1.11832.1	40.9864	105910
1	146.18	146.18	85.61	85.61	85.61	WP_046067692.1	outer membrane protein assembly factor BamA [Haemophilus influenzae]			0	99	ISSDVIGGNAIATASAELIVPTPFVSDK	Deamidated(N)@9			0.0199165	2772.46	925.162	2772.44	925.155	3	18	1.1.1.12677.1	43.31	58640.9
1	146.18	146.18	85.61	85.61	85.61	WP_046067692.1	outer membrane protein assembly factor BamA [Haemophilus influenzae]			0	99	ISSDVIGGNAIATASAELIVPTPFVSDK				-0.0111375	2771.45	924.823	2771.46	924.827	3	22	1.1.1.7761.1	31.6073	4684507
1	146.18	146.18	85.61	85.61	85.61	WP_046067692.1	outer membrane protein assembly factor BamA [Haemophilus influenzae]			0	99	ISSDVIGGNAIATASAELIVPTPFVSDK				-0.0142503	2771.45	924.822	2771.46	924.827	3	23	1.1.1.7903.1	31.9099	2607086
1	146.18	146.18	85.61	85.61	85.61	WP_046067692.1	outer membrane protein assembly factor BamA [Haemophilus influenzae]			0	99	ISSDVIGGNAIATASAELIVPTPFVSDK				-2.04103	2769.42	924.147	2771.46	924.827	3	27	1.1.1.8004.1	32.122	1858311
1	146.18	146.18	85.61	85.61	85.61	WP_046067692.1	outer membrane protein assembly factor BamA [Haemophilus influenzae]			0	99	ISSDVIGGNAIATASAELIVPTPFVSDK				-0.0151658	2771.44	924.822	2771.46	924.827	3	22	1.1.1.8016.1	32.1467	1770158
1	146.18	146.18	85.61	85.61	85.61	WP_046067692.1	outer membrane protein assembly factor BamA [Haemophilus influenzae]			0	99	ISSDVIGGNAIATASAELIVPTPFVSDK				-0.01718	2771.44	924.821	2771.46	924.827	3	23	1.1.1.8089.1	32.3059	1785347
1	146.18	146.18	85.61	85.61	85.61	WP_046067692.1	outer membrane protein assembly factor BamA [Haemophilus influenzae]			0	99	ISSDVIGGNAIATASAELIVPTPFVSDK				-0.00912336	2771.45	924.824	2771.46	924.827	3	20	1.1.1.8231.1	32.6097	1443063
1	146.18	146.18	85.61	85.61	85.61	WP_046067692.1	outer membrane protein assembly factor BamA [Haemophilus influenzae]			0	99	ISSDVIGGNAIATASAELIVPTPFVSDK				0.987757	2772.45	1387.23	2771.46	1386.74	2	24	1.1.1.11954.1	41.318	80302.6
1	146.18	146.18	85.61	85.61	85.61	WP_046067692.1	outer membrane protein assembly factor BamA [Haemophilus influenzae]			0	99	ISSDVIGGNAIATASAELIVPTPFVSDK				1.00393	2772.46	925.162	2771.46	924.827	3	22	1.1.1.12390.1	42.5062	82299.3
1	146.18	146.18	85.61	85.61	85.61	WP_046067692.1	outer membrane protein assembly factor BamA [Haemophilus influenzae]			0	99	ISSDVIGGNAIATASAELIVPTPFVSDK				0.99386	2772.45	1387.23	2771.46	1386.74	2	22	1.1.1.12544.1	42.9368	51955.7
1	146.18	146.18	85.61	85.61	85.61	WP_046067692.1	outer membrane protein assembly factor BamA [Haemophilus influenzae]			0	99	ISSDVIGGNAIATASAELIVPTPFVSDK				0.988002	2772.45	925.156	2771.46	924.827	3	20	1.1.1.12595.1	43.0784	68963.5
1	146.18	146.18	85.61	85.61	85.61	WP_046067692.1	outer membrane protein assembly factor BamA [Haemophilus influenzae]			0	99	ISSDVIGGNAIATASAELIVPTPFVSDK				1.99581	2773.46	1387.73	2771.46	1386.74	2	26	1.1.1.12644.1	43.2169	53911.4
1	146.18	146.18	85.61	85.61	85.61	WP_046067692.1	outer membrane protein assembly factor BamA [Haemophilus influenzae]			0	99	ISSDVIGGNAIATASAELIVPTPFVSDK				1.00387	2772.46	1387.24	2771.46	1386.74	2	24	1.1.1.12998.1	44.2199	50946
1	146.18	146.18	85.61	85.61	85.61	WP_046067692.1	outer membrane protein assembly factor BamA [Haemophilus influenzae]			0	99	ISSDVIGGNAIATASAELIVPTPFVSDK				0.991298	2772.45	925.158	2771.46	924.827	3	20	1.1.1.11327.1	39.6591	120662
1	146.18	146.18	85.61	85.61	85.61	WP_046067692.1	outer membrane protein assembly factor BamA [Haemophilus influenzae]			0	99	ISSDVIGGNAIATASAELIVPTPFVSDK				0.993129	2772.45	925.158	2771.46	924.827	3	21	1.1.1.12453.1	42.683	92744.5
1	146.18	146.18	85.61	85.61	85.61	WP_046067692.1	outer membrane protein assembly factor BamA [Haemophilus influenzae]			0	52.85	ISSDVIGGNAIATASAELIVPTPFVSDK				-1.02139	2770.44	924.487	2771.46	924.827	3	25	1.1.1.12404.1	42.5441	79922.9
1	146.18	146.18	85.61	85.61	85.61	WP_046067692.1	outer membrane protein assembly factor BamA [Haemophilus influenzae]			0	52.85	ISSDVIGGNAIATASAELIVPTPFVSDK				1.01803	2772.48	925.166	2771.46	924.827	3	20	1.1.1.13179.1	44.7359	53238.8
1	146.18	146.18	85.61	85.61	85.61	WP_046067692.1	outer membrane protein assembly factor BamA [Haemophilus influenzae]			0	45.37	ISSDVIGGNAIATASAELIVPTPFVSDK				2.00991	2773.47	925.497	2771.46	924.827	3	19	1.1.1.11734.1	40.7189	120322
1	146.18	146.18	85.61	85.61	85.61	WP_046067692.1	outer membrane protein assembly factor BamA [Haemophilus influenzae]			0	99	ISSDVIGGNAIATASAELIVPTPFVSDKSQNTVR			missed K-S@28	-0.000248232	3456.81	1153.28	3456.81	1153.28	3	39	1.1.1.6121.1	28.1304	6669043
1	146.18	146.18	85.61	85.61	85.61	WP_046067692.1	outer membrane protein assembly factor BamA [Haemophilus influenzae]			0	99	ISSDVIGGNAIATASAELIVPTPFVSDKSQNTVR			missed K-S@28	-0.000248232	3456.81	1153.28	3456.81	1153.28	3	34	1.1.1.6138.1	28.1678	28971800
1	146.18	146.18	85.61	85.61	85.61	WP_046067692.1	outer membrane protein assembly factor BamA [Haemophilus influenzae]			0	99	ISSDVIGGNAIATASAELIVPTPFVSDKSQNTVR			missed K-S@28	-0.00248586	3456.81	865.209	3456.81	865.21	4	26	1.1.1.6169.1	28.2322	10143320
1	146.18	146.18	85.61	85.61	85.61	WP_046067692.1	outer membrane protein assembly factor BamA [Haemophilus influenzae]			0	99	ISSDVIGGNAIATASAELIVPTPFVSDKSQNTVR			missed K-S@28	0.00304765	3456.81	1153.28	3456.81	1153.28	3	32	1.1.1.6190.1	28.2759	36287550
1	146.18	146.18	85.61	85.61	85.61	WP_046067692.1	outer membrane protein assembly factor BamA [Haemophilus influenzae]			0	99	ISSDVIGGNAIATASAELIVPTPFVSDKSQNTVR			missed K-S@28	0.00304765	3456.81	1153.28	3456.81	1153.28	3	31	1.1.1.6230.1	28.3608	15773390
1	146.18	146.18	85.61	85.61	85.61	WP_046067692.1	outer membrane protein assembly factor BamA [Haemophilus influenzae]			0	99	ISSDVIGGNAIATASAELIVPTPFVSDKSQNTVR			missed K-S@28	-0.000248232	3456.81	1153.28	3456.81	1153.28	3	35	1.1.1.6289.1	28.4862	12194510
1	146.18	146.18	85.61	85.61	85.61	WP_046067692.1	outer membrane protein assembly factor BamA [Haemophilus influenzae]			0	99	ISSDVIGGNAIATASAELIVPTPFVSDKSQNTVR			missed K-S@28	-0.00610757	3456.8	1153.28	3456.81	1153.28	3	31	1.1.1.6304.1	28.5157	9053626
1	146.18	146.18	85.61	85.61	85.61	WP_046067692.1	outer membrane protein assembly factor BamA [Haemophilus influenzae]			0	99	ISSDVIGGNAIATASAELIVPTPFVSDKSQNTVR			missed K-S@28	-0.000248232	3456.81	1153.28	3456.81	1153.28	3	38	1.1.1.6353.1	28.6202	5580329
1	146.18	146.18	85.61	85.61	85.61	WP_046067692.1	outer membrane protein assembly factor BamA [Haemophilus influenzae]			0	99	ISSDVIGGNAIATASAELIVPTPFVSDKSQNTVR			missed K-S@28	-0.0031779	3456.81	1153.28	3456.81	1153.28	3	34	1.1.1.6413.1	28.7468	5323562
1	146.18	146.18	85.61	85.61	85.61	WP_046067692.1	outer membrane protein assembly factor BamA [Haemophilus influenzae]			0	99	ISSDVIGGNAIATASAELIVPTPFVSDKSQNTVR			missed K-S@28	0.00597731	3456.82	1153.28	3456.81	1153.28	3	27	1.1.1.6459.1	28.8471	4237968
1	146.18	146.18	85.61	85.61	85.61	WP_046067692.1	outer membrane protein assembly factor BamA [Haemophilus influenzae]			0	99	ISSDVIGGNAIATASAELIVPTPFVSDKSQNTVR			missed K-S@28	0.00597731	3456.82	1153.28	3456.81	1153.28	3	37	1.1.1.6472.1	28.8734	3909911
1	146.18	146.18	85.61	85.61	85.61	WP_046067692.1	outer membrane protein assembly factor BamA [Haemophilus influenzae]			0	99	ISSDVIGGNAIATASAELIVPTPFVSDKSQNTVR			missed K-S@28	-0.0031779	3456.81	1153.28	3456.81	1153.28	3	28	1.1.1.6532.1	29.0007	2989913
1	146.18	146.18	85.61	85.61	85.61	WP_046067692.1	outer membrane protein assembly factor BamA [Haemophilus influenzae]			0	99	ISSDVIGGNAIATASAELIVPTPFVSDKSQNTVR			missed K-S@28	0.00890698	3456.82	1153.28	3456.81	1153.28	3	28	1.1.1.6546.1	29.0285	2744369
1	146.18	146.18	85.61	85.61	85.61	WP_046067692.1	outer membrane protein assembly factor BamA [Haemophilus influenzae]			0	99	ISSDVIGGNAIATASAELIVPTPFVSDKSQNTVR			missed K-S@28	0.00890698	3456.82	1153.28	3456.81	1153.28	3	36	1.1.1.6615.1	29.1754	2304581
1	146.18	146.18	85.61	85.61	85.61	WP_046067692.1	outer membrane protein assembly factor BamA [Haemophilus influenzae]			0	99	ISSDVIGGNAIATASAELIVPTPFVSDKSQNTVR	Deamidated(N)@9		missed K-S@28	0.0239084	3457.82	1153.61	3457.79	1153.61	3	33	1.1.1.6627.1	29.2003	2071983
1	146.18	146.18	85.61	85.61	85.61	WP_046067692.1	outer membrane protein assembly factor BamA [Haemophilus influenzae]			0	99	ISSDVIGGNAIATASAELIVPTPFVSDKSQNTVR			missed K-S@28	-0.0031779	3456.81	1153.28	3456.81	1153.28	3	34	1.1.1.6705.1	29.3648	2520053
1	146.18	146.18	85.61	85.61	85.61	WP_046067692.1	outer membrane protein assembly factor BamA [Haemophilus influenzae]			0	99	ISSDVIGGNAIATASAELIVPTPFVSDKSQNTVR			missed K-S@28	-0.000248232	3456.81	1153.28	3456.81	1153.28	3	31	1.1.1.6765.1	29.4925	1825415
1	146.18	146.18	85.61	85.61	85.61	WP_046067692.1	outer membrane protein assembly factor BamA [Haemophilus influenzae]			0	99	ISSDVIGGNAIATASAELIVPTPFVSDKSQNTVR	Deamidated(N)@9		missed K-S@28	0.00389842	3457.8	1153.61	3457.79	1153.61	3	32	1.1.1.11156.1	39.219	106470
1	146.18	146.18	85.61	85.61	85.61	WP_046067692.1	outer membrane protein assembly factor BamA [Haemophilus influenzae]			0	99	ISSDVIGGNAIATASAELIVPTPFVSDKSQNTVR	Deamidated(N)@31		missed K-S@28	-0.0261308	3457.77	1153.6	3457.79	1153.61	3	33	1.1.1.11206.1	39.3499	110448
1	146.18	146.18	85.61	85.61	85.61	WP_046067692.1	outer membrane protein assembly factor BamA [Haemophilus influenzae]			0	99	ISSDVIGGNAIATASAELIVPTPFVSDKSQNTVR	Deamidated(N)@31		missed K-S@28	0.000968745	3457.8	1153.61	3457.79	1153.61	3	33	1.1.1.11604.1	40.368	109267
1	146.18	146.18	85.61	85.61	85.61	WP_046067692.1	outer membrane protein assembly factor BamA [Haemophilus influenzae]			0	99	ISSDVIGGNAIATASAELIVPTPFVSDKSQNTVR			missed K-S@28	0.0101341	3456.82	1153.28	3456.81	1153.28	3	30	1.1.1.12142.1	41.8257	104102
1	146.18	146.18	85.61	85.61	85.61	WP_046067692.1	outer membrane protein assembly factor BamA [Haemophilus influenzae]			0	99	ISSDVIGGNAIATASAELIVPTPFVSDKSQNTVR	Deamidated(N)@9		missed K-S@28	0.0251386	3457.82	1153.61	3457.79	1153.61	3	29	1.1.1.12244.1	42.1028	67405.3
1	146.18	146.18	85.61	85.61	85.61	WP_046067692.1	outer membrane protein assembly factor BamA [Haemophilus influenzae]			0	99	ISSDVIGGNAIATASAELIVPTPFVSDKSQNTVR	Deamidated(N)@31		missed K-S@28	-0.00196093	3457.79	1153.61	3457.79	1153.61	3	29	1.1.1.12653.1	43.2427	59602.7
1	146.18	146.18	85.61	85.61	85.61	WP_046067692.1	outer membrane protein assembly factor BamA [Haemophilus influenzae]			0	99	ISSDVIGGNAIATASAELIVPTPFVSDKSQNTVR	Deamidated(Q)@30		missed K-S@28	0.00719431	3457.8	1153.61	3457.79	1153.61	3	25	1.1.1.12877.1	43.8772	67576.3
1	146.18	146.18	85.61	85.61	85.61	WP_046067692.1	outer membrane protein assembly factor BamA [Haemophilus influenzae]			0	99	ISSDVIGGNAIATASAELIVPTPFVSDKSQNTVR			missed K-S@28	1.00412	3457.81	1153.61	3456.81	1153.28	3	31	1.1.1.16408.1	55.01	37760.2
1	146.18	146.18	85.61	85.61	85.61	WP_046067692.1	outer membrane protein assembly factor BamA [Haemophilus influenzae]			0	99	ISSDVIGGNAIATASAELIVPTPFVSDKSQNTVR	Deamidated(Q)@30		missed K-S@28	0.0351176	3457.83	1153.62	3457.79	1153.61	3	26	1.1.1.16446.1	55.1172	41977.4
1	146.18	146.18	85.61	85.61	85.61	WP_046067692.1	outer membrane protein assembly factor BamA [Haemophilus influenzae]			0	99	ISSDVIGGNAIATASAELIVPTPFVSDKSQNTVR			missed K-S@28	0.0263387	3456.84	1153.29	3456.81	1153.28	3	27	1.1.1.16486.1	55.231	38624.3
1	146.18	146.18	85.61	85.61	85.61	WP_046067692.1	outer membrane protein assembly factor BamA [Haemophilus influenzae]			0	99	ISSDVIGGNAIATASAELIVPTPFVSDKSQNTVR	Deamidated(N)@31		missed K-S@28	0.020103	3457.81	1153.61	3457.79	1153.61	3	29	1.1.1.16500.1	55.2696	31974.4
1	146.18	146.18	85.61	85.61	85.61	WP_046067692.1	outer membrane protein assembly factor BamA [Haemophilus influenzae]			0	99	ISSDVIGGNAIATASAELIVPTPFVSDKSQNTVR			missed K-S@28	2.03024	3458.84	1153.95	3456.81	1153.28	3	24	1.1.1.16530.1	55.3565	23501.3
1	146.18	146.18	85.61	85.61	85.61	WP_046067692.1	outer membrane protein assembly factor BamA [Haemophilus influenzae]			0	99	ISSDVIGGNAIATASAELIVPTPFVSDKSQNTVR	Pro->pyro-Glu(P)@23		missed K-S@28	0.0455439	3470.83	1157.95	3470.79	1157.94	3	30	1.1.1.6215.1	28.3268	3466767
1	146.18	146.18	85.61	85.61	85.61	WP_046067692.1	outer membrane protein assembly factor BamA [Haemophilus influenzae]			0	99	ISSDVIGGNAIATASAELIVPTPFVSDKSQNTVR	Formyl(K)@28		missed K-S@28	0.0428657	3484.85	1162.62	3484.8	1162.61	3	31	1.1.1.6226.1	28.3495	2708844
1	146.18	146.18	85.61	85.61	85.61	WP_046067692.1	outer membrane protein assembly factor BamA [Haemophilus influenzae]			0	99	ISSDVIGGNAIATASAELIVPTPFVSDKSQNTVR	Pro->pyro-Glu(P)@23		missed K-S@28	0.0396846	3470.83	1157.95	3470.79	1157.94	3	25	1.1.1.6234.1	28.3675	3178559
1	146.18	146.18	85.61	85.61	85.61	WP_046067692.1	outer membrane protein assembly factor BamA [Haemophilus influenzae]			0	99	ISSDVIGGNAIATASAELIVPTPFVSDKSQNTVR	Delta:H(4)C(2)(K)@28		missed K-S@28	0.018565	3484.86	1162.63	3484.84	1162.62	3	34	1.1.1.6235.1	28.3691	2452923
1	146.18	146.18	85.61	85.61	85.61	WP_046067692.1	outer membrane protein assembly factor BamA [Haemophilus influenzae]			0	99	ISSDVIGGNAIATASAELIVPTPFVSDKSQNTVR	Deamidated(N)@9; Pro->pyro-Glu(P)@23		missed K-S@28	0.0484605	3471.82	1158.28	3471.77	1158.27	3	35	1.1.1.6267.1	28.4363	2468941
1	146.18	146.18	85.61	85.61	85.61	WP_046067692.1	outer membrane protein assembly factor BamA [Haemophilus influenzae]			0	99	ISSDVIGGNAIATASAELIVPTPFVSDKSQNTVR			missed K-S@28	0.979144	3457.79	1153.6	3456.81	1153.28	3	22	1.1.1.10512.1	37.6586	291684
1	146.18	146.18	85.61	85.61	85.61	WP_046067692.1	outer membrane protein assembly factor BamA [Haemophilus influenzae]			0	99	ISSDVIGGNAIATASAELIVPTPFVSDKSQNTVR			missed K-S@28	0.96997	3457.78	1153.6	3456.81	1153.28	3	31	1.1.1.12037.1	41.5397	72311.6
1	146.18	146.18	85.61	85.61	85.61	WP_046067692.1	outer membrane protein assembly factor BamA [Haemophilus influenzae]			0	99	ISSDVIGGNAIATASAELIVPTPFVSDKSQNTVR			missed K-S@28	2.00488	3458.82	1153.95	3456.81	1153.28	3	24	1.1.1.12457.1	42.6929	74780.8
1	146.18	146.18	85.61	85.61	85.61	WP_046067692.1	outer membrane protein assembly factor BamA [Haemophilus influenzae]			0	99	ISSDVIGGNAIATASAELIVPTPFVSDKSQNTVR			missed K-S@28	3.01598	3459.83	1154.28	3456.81	1153.28	3	25	1.1.1.12545.1	42.9393	45922.9
1	146.18	146.18	85.61	85.61	85.61	WP_046067692.1	outer membrane protein assembly factor BamA [Haemophilus influenzae]			0	99	ISSDVIGGNAIATASAELIVPTPFVSDKSQNTVR			missed K-S@28	1.97485	3458.79	1153.94	3456.81	1153.28	3	26	1.1.1.12736.1	43.4786	38755
1	146.18	146.18	85.61	85.61	85.61	WP_046067692.1	outer membrane protein assembly factor BamA [Haemophilus influenzae]			0	99	ISSDVIGGNAIATASAELIVPTPFVSDKSQNTVR			missed K-S@28	2.00488	3458.82	1153.95	3456.81	1153.28	3	27	1.1.1.12818.1	43.7108	71953.8
1	146.18	146.18	85.61	85.61	85.61	WP_046067692.1	outer membrane protein assembly factor BamA [Haemophilus influenzae]			0	99	ISSDVIGGNAIATASAELIVPTPFVSDKSQNTVR			missed K-S@28	0.982055	3457.79	1153.61	3456.81	1153.28	3	28	1.1.1.13293.1	45.0542	98517.1
1	146.18	146.18	85.61	85.61	85.61	WP_046067692.1	outer membrane protein assembly factor BamA [Haemophilus influenzae]			0	99	IVGNVGGMSAELEPLLSALHLNDTFR	Oxidation(M)@8			-0.00516698	2768.41	923.811	2768.42	923.813	3	32	1.1.1.7318.1	30.6687	12261380
1	146.18	146.18	85.61	85.61	85.61	WP_046067692.1	outer membrane protein assembly factor BamA [Haemophilus influenzae]			0	99	IVGNVGGMSAELEPLLSALHLNDTFR	Oxidation(M)@8			-0.00223731	2768.41	923.812	2768.42	923.813	3	25	1.1.1.7328.1	30.6896	34494660
1	146.18	146.18	85.61	85.61	85.61	WP_046067692.1	outer membrane protein assembly factor BamA [Haemophilus influenzae]			0	99	IVGNVGGMSAELEPLLSALHLNDTFR	Oxidation(M)@8			-0.000197514	2768.42	1385.22	2768.42	1385.22	2	22	1.1.1.7344.1	30.7211	2395162
1	146.18	146.18	85.61	85.61	85.61	WP_046067692.1	outer membrane protein assembly factor BamA [Haemophilus influenzae]			0	99	IVGNVGGMSAELEPLLSALHLNDTFR	Oxidation(M)@8			-0.000197514	2768.42	1385.22	2768.42	1385.22	2	23	1.1.1.7351.1	30.7369	3848875
1	146.18	146.18	85.61	85.61	85.61	WP_046067692.1	outer membrane protein assembly factor BamA [Haemophilus influenzae]			0	99	IVGNVGGMSAELEPLLSALHLNDTFR	Oxidation(M)@8			-0.0018711	2768.41	923.812	2768.42	923.813	3	27	1.1.1.7378.1	30.7956	107435400
1	146.18	146.18	85.61	85.61	85.61	WP_046067692.1	outer membrane protein assembly factor BamA [Haemophilus influenzae]			0	99	IVGNVGGMSAELEPLLSALHLNDTFR	Oxidation(M)@8			0.00288962	2768.42	923.814	2768.42	923.813	3	29	1.1.1.7388.1	30.8169	84030910
1	146.18	146.18	85.61	85.61	85.61	WP_046067692.1	outer membrane protein assembly factor BamA [Haemophilus influenzae]			0	99	IVGNVGGMSAELEPLLSALHLNDTFR	Oxidation(M)@8			-0.000197514	2768.42	1385.22	2768.42	1385.22	2	21	1.1.1.7405.1	30.8496	2314298
1	146.18	146.18	85.61	85.61	85.61	WP_046067692.1	outer membrane protein assembly factor BamA [Haemophilus influenzae]			0	99	IVGNVGGMSAELEPLLSALHLNDTFR	Oxidation(M)@8			-0.006301	2768.41	1385.21	2768.42	1385.22	2	23	1.1.1.7413.1	30.8669	2446560
1	146.18	146.18	85.61	85.61	85.61	WP_046067692.1	outer membrane protein assembly factor BamA [Haemophilus influenzae]			0	99	IVGNVGGMSAELEPLLSALHLNDTFR	Oxidation(M)@8			-0.0018711	2768.41	923.812	2768.42	923.813	3	25	1.1.1.7438.1	30.9213	21524420
1	146.18	146.18	85.61	85.61	85.61	WP_046067692.1	outer membrane protein assembly factor BamA [Haemophilus influenzae]			0	99	IVGNVGGMSAELEPLLSALHLNDTFR	Oxidation(M)@8			-4.00549e-05	2768.42	923.813	2768.42	923.813	3	28	1.1.1.7448.1	30.9425	18564040
1	146.18	146.18	85.61	85.61	85.61	WP_046067692.1	outer membrane protein assembly factor BamA [Haemophilus influenzae]			0	99	IVGNVGGMSAELEPLLSALHLNDTFR	Oxidation(M)@8			-0.000772473	2768.42	923.813	2768.42	923.813	3	27	1.1.1.7498.1	31.0479	6561761
1	146.18	146.18	85.61	85.61	85.61	WP_046067692.1	outer membrane protein assembly factor BamA [Haemophilus influenzae]			0	99	IVGNVGGMSAELEPLLSALHLNDTFR	Oxidation(M)@8			-0.000772473	2768.42	923.813	2768.42	923.813	3	28	1.1.1.7509.1	31.0706	5432171
1	146.18	146.18	85.61	85.61	85.61	WP_046067692.1	outer membrane protein assembly factor BamA [Haemophilus influenzae]			0	99	IVGNVGGMSAELEPLLSALHLNDTFR				0.000326392	2752.42	918.481	2752.42	918.481	3	29	1.1.1.8738.1	33.6996	8856697
1	146.18	146.18	85.61	85.61	85.61	WP_046067692.1	outer membrane protein assembly factor BamA [Haemophilus influenzae]			0	99	IVGNVGGMSAELEPLLSALHLNDTFR				0.00124191	2752.42	918.482	2752.42	918.481	3	33	1.1.1.8748.1	33.7212	13336320
1	146.18	146.18	85.61	85.61	85.61	WP_046067692.1	outer membrane protein assembly factor BamA [Haemophilus influenzae]			0	99	IVGNVGGMSAELEPLLSALHLNDTFR				0.00871381	2752.43	1377.22	2752.42	1377.22	2	24	1.1.1.8760.1	33.7457	1273219
1	146.18	146.18	85.61	85.61	85.61	WP_046067692.1	outer membrane protein assembly factor BamA [Haemophilus influenzae]			0	99	IVGNVGGMSAELEPLLSALHLNDTFR	Oxidation(M)@8			-0.00132179	2768.42	923.812	2768.42	923.813	3	25	1.1.1.8768.1	33.764	11122760
1	146.18	146.18	85.61	85.61	85.61	WP_046067692.1	outer membrane protein assembly factor BamA [Haemophilus influenzae]			0	99	IVGNVGGMSAELEPLLSALHLNDTFR				0.00480758	2752.43	1377.22	2752.42	1377.22	2	26	1.1.1.8772.1	33.7712	1120771
1	146.18	146.18	85.61	85.61	85.61	WP_046067692.1	outer membrane protein assembly factor BamA [Haemophilus influenzae]			0	99	IVGNVGGMSAELEPLLSALHLNDTFR	Oxidation(M)@8			0.0019741	2768.42	923.813	2768.42	923.813	3	29	1.1.1.8779.1	33.7876	3629354
1	146.18	146.18	85.61	85.61	85.61	WP_046067692.1	outer membrane protein assembly factor BamA [Haemophilus influenzae]			0	99	IVGNVGGMSAELEPLLSALHLNDTFR				0.00673505	2752.43	918.484	2752.42	918.481	3	29	1.1.1.8798.1	33.8288	125585300
1	146.18	146.18	85.61	85.61	85.61	WP_046067692.1	outer membrane protein assembly factor BamA [Haemophilus influenzae]			0	99	IVGNVGGMSAELEPLLSALHLNDTFR				0.00783368	2752.43	918.484	2752.42	918.481	3	27	1.1.1.8808.1	33.8505	107448700
1	146.18	146.18	85.61	85.61	85.61	WP_046067692.1	outer membrane protein assembly factor BamA [Haemophilus influenzae]			0	99	IVGNVGGMSAELEPLLSALHLNDTFR				0.00261033	2752.42	1377.22	2752.42	1377.22	2	23	1.1.1.8818.1	33.8721	1882568
1	146.18	146.18	85.61	85.61	85.61	WP_046067692.1	outer membrane protein assembly factor BamA [Haemophilus influenzae]			0	99	IVGNVGGMSAELEPLLSALHLNDTFR	Oxidation(M)@8			-0.00132179	2768.42	923.812	2768.42	923.813	3	27	1.1.1.8828.1	33.8936	12023150
1	146.18	146.18	85.61	85.61	85.61	WP_046067692.1	outer membrane protein assembly factor BamA [Haemophilus influenzae]			0	99	IVGNVGGMSAELEPLLSALHLNDTFR	Oxidation(M)@8			-0.00150489	2768.42	923.812	2768.42	923.813	3	29	1.1.1.8838.1	33.916	6444683
1	146.18	146.18	85.61	85.61	85.61	WP_046067692.1	outer membrane protein assembly factor BamA [Haemophilus influenzae]			0	99	IVGNVGGMSAELEPLLSALHLNDTFR				0.00261033	2752.42	1377.22	2752.42	1377.22	2	23	1.1.1.8839.1	33.9177	2206348
1	146.18	146.18	85.61	85.61	85.61	WP_046067692.1	outer membrane protein assembly factor BamA [Haemophilus influenzae]			0	99	IVGNVGGMSAELEPLLSALHLNDTFR				0.00215744	2752.42	918.482	2752.42	918.481	3	24	1.1.1.8858.1	33.9595	42617660
1	146.18	146.18	85.61	85.61	85.61	WP_046067692.1	outer membrane protein assembly factor BamA [Haemophilus influenzae]			0	99	IVGNVGGMSAELEPLLSALHLNDTFR				-0.000222922	2752.42	918.481	2752.42	918.481	3	30	1.1.1.8868.1	33.9809	32521040
1	146.18	146.18	85.61	85.61	85.61	WP_046067692.1	outer membrane protein assembly factor BamA [Haemophilus influenzae]			0	99	IVGNVGGMSAELEPLLSALHLNDTFR				-0.00113844	2752.42	918.481	2752.42	918.481	3	28	1.1.1.8918.1	34.0888	27363710
1	146.18	146.18	85.61	85.61	85.61	WP_046067692.1	outer membrane protein assembly factor BamA [Haemophilus influenzae]			0	99	IVGNVGGMSAELEPLLSALHLNDTFR				-0.000406026	2752.42	918.481	2752.42	918.481	3	31	1.1.1.8928.1	34.111	11288250
1	146.18	146.18	85.61	85.61	85.61	WP_046067692.1	outer membrane protein assembly factor BamA [Haemophilus influenzae]			0	99	IVGNVGGMSAELEPLLSALHLNDTFR				0.00343917	2752.43	918.482	2752.42	918.481	3	31	1.1.1.8978.1	34.2199	24056950
1	146.18	146.18	85.61	85.61	85.61	WP_046067692.1	outer membrane protein assembly factor BamA [Haemophilus influenzae]			0	99	IVGNVGGMSAELEPLLSALHLNDTFR				-0.00296949	2752.42	918.48	2752.42	918.481	3	32	1.1.1.8988.1	34.2418	7343685
1	146.18	146.18	85.61	85.61	85.61	WP_046067692.1	outer membrane protein assembly factor BamA [Haemophilus influenzae]			0	99	IVGNVGGMSAELEPLLSALHLNDTFR				0.00124191	2752.42	918.482	2752.42	918.481	3	26	1.1.1.9038.1	34.3496	7945965
1	146.18	146.18	85.61	85.61	85.61	WP_046067692.1	outer membrane protein assembly factor BamA [Haemophilus influenzae]			0	99	IVGNVGGMSAELEPLLSALHLNDTFR				-0.000772235	2752.42	918.481	2752.42	918.481	3	24	1.1.1.9048.1	34.3715	11723830
1	146.18	146.18	85.61	85.61	85.61	WP_046067692.1	outer membrane protein assembly factor BamA [Haemophilus influenzae]			0	99	IVGNVGGMSAELEPLLSALHLNDTFR				-0.00132155	2752.42	918.481	2752.42	918.481	3	30	1.1.1.9099.1	34.4804	4520069
1	146.18	146.18	85.61	85.61	85.61	WP_046067692.1	outer membrane protein assembly factor BamA [Haemophilus influenzae]			0	99	IVGNVGGMSAELEPLLSALHLNDTFR				0.000143287	2752.42	918.481	2752.42	918.481	3	28	1.1.1.9108.1	34.5002	5424873
1	146.18	146.18	85.61	85.61	85.61	WP_046067692.1	outer membrane protein assembly factor BamA [Haemophilus influenzae]			0	99	IVGNVGGMSAELEPLLSALHLNDTFR	Oxidation(M)@8			-0.00333594	2768.41	923.812	2768.42	923.813	3	27	1.1.1.9118.1	34.5215	1488811
1	146.18	146.18	85.61	85.61	85.61	WP_046067692.1	outer membrane protein assembly factor BamA [Haemophilus influenzae]			0	99	IVGNVGGMSAELEPLLSALHLNDTFR				-0.00132155	2752.42	918.481	2752.42	918.481	3	30	1.1.1.9158.1	34.6092	1867582
1	146.18	146.18	85.61	85.61	85.61	WP_046067692.1	outer membrane protein assembly factor BamA [Haemophilus influenzae]			0	99	IVGNVGGMSAELEPLLSALHLNDTFR				-0.000222922	2752.42	918.481	2752.42	918.481	3	30	1.1.1.9169.1	34.6331	1996872
1	146.18	146.18	85.61	85.61	85.61	WP_046067692.1	outer membrane protein assembly factor BamA [Haemophilus influenzae]			0	99	IVGNVGGMSAELEPLLSALHLNDTFR	Ammonia-loss(N)@4; Oxidation(M)@8; Deamidated(N)@22			0.0477622	2752.42	918.481	2752.37	918.465	3	28	1.1.1.9222.1	34.7473	1947982
1	146.18	146.18	85.61	85.61	85.61	WP_046067692.1	outer membrane protein assembly factor BamA [Haemophilus influenzae]			0	99	IVGNVGGMSAELEPLLSALHLNDTFR				-0.00223707	2752.42	918.481	2752.42	918.481	3	33	1.1.1.9231.1	34.7672	3810397
1	146.18	146.18	85.61	85.61	85.61	WP_046067692.1	outer membrane protein assembly factor BamA [Haemophilus influenzae]			0	99	IVGNVGGMSAELEPLLSALHLNDTFR				0.00343917	2752.43	918.482	2752.42	918.481	3	29	1.1.1.9280.1	34.8749	1428778
1	146.18	146.18	85.61	85.61	85.61	WP_046067692.1	outer membrane protein assembly factor BamA [Haemophilus influenzae]			0	99	IVGNVGGMSAELEPLLSALHLNDTFR				0.00765057	2752.43	918.484	2752.42	918.481	3	31	1.1.1.9288.1	34.8933	1988105
1	146.18	146.18	85.61	85.61	85.61	WP_046067692.1	outer membrane protein assembly factor BamA [Haemophilus influenzae]			0	99	IVGNVGGMSAELEPLLSALHLNDTFR				-0.0035188	2752.42	918.48	2752.42	918.481	3	29	1.1.1.9348.1	35.0233	2404656
1	146.18	146.18	85.61	85.61	85.61	WP_046067692.1	outer membrane protein assembly factor BamA [Haemophilus influenzae]			0	99	IVGNVGGMSAELEPLLSALHLNDTFR				-0.00315259	2752.42	918.48	2752.42	918.481	3	24	1.1.1.9359.1	35.0469	1452059
1	146.18	146.18	85.61	85.61	85.61	WP_046067692.1	outer membrane protein assembly factor BamA [Haemophilus influenzae]			0	99	IVGNVGGMSAELEPLLSALHLNDTFR				0.00215744	2752.42	918.482	2752.42	918.481	3	28	1.1.1.9422.1	35.1825	1067197
1	146.18	146.18	85.61	85.61	85.61	WP_046067692.1	outer membrane protein assembly factor BamA [Haemophilus influenzae]			0	99	IVGNVGGMSAELEPLLSALHLNDTFR				-0.00132155	2752.42	918.481	2752.42	918.481	3	32	1.1.1.9429.1	35.1989	1035063
1	146.18	146.18	85.61	85.61	85.61	WP_046067692.1	outer membrane protein assembly factor BamA [Haemophilus influenzae]			0	99	IVGNVGGMSAELEPLLSALHLNDTFR	Oxidation(M)@8			0.0116786	2768.43	923.817	2768.42	923.813	3	26	1.1.1.9445.1	35.2317	401203
1	146.18	146.18	85.61	85.61	85.61	WP_046067692.1	outer membrane protein assembly factor BamA [Haemophilus influenzae]			0	99	IVGNVGGMSAELEPLLSALHLNDTFR				0.00435469	2752.43	918.483	2752.42	918.481	3	29	1.1.1.9480.1	35.3107	1869783
1	146.18	146.18	85.61	85.61	85.61	WP_046067692.1	outer membrane protein assembly factor BamA [Haemophilus influenzae]			0	99	IVGNVGGMSAELEPLLSALHLNDTFR				-0.000406026	2752.42	918.481	2752.42	918.481	3	27	1.1.1.9490.1	35.3326	1334010
1	146.18	146.18	85.61	85.61	85.61	WP_046067692.1	outer membrane protein assembly factor BamA [Haemophilus influenzae]			0	99	IVGNVGGMSAELEPLLSALHLNDTFR				0.00307296	2752.42	918.482	2752.42	918.481	3	28	1.1.1.9540.1	35.4431	734696
1	146.18	146.18	85.61	85.61	85.61	WP_046067692.1	outer membrane protein assembly factor BamA [Haemophilus influenzae]			0	99	IVGNVGGMSAELEPLLSALHLNDTFR				-0.000406026	2752.42	918.481	2752.42	918.481	3	28	1.1.1.9548.1	35.462	1606886
1	146.18	146.18	85.61	85.61	85.61	WP_046067692.1	outer membrane protein assembly factor BamA [Haemophilus influenzae]			0	99	IVGNVGGMSAELEPLLSALHLNDTFR				0.00490401	2752.43	918.483	2752.42	918.481	3	25	1.1.1.9601.1	35.5776	842670
1	146.18	146.18	85.61	85.61	85.61	WP_046067692.1	outer membrane protein assembly factor BamA [Haemophilus influenzae]			0	99	IVGNVGGMSAELEPLLSALHLNDTFR				0.00197433	2752.42	918.482	2752.42	918.481	3	22	1.1.1.9609.1	35.5962	1354704
1	146.18	146.18	85.61	85.61	85.61	WP_046067692.1	outer membrane protein assembly factor BamA [Haemophilus influenzae]			0	99	IVGNVGGMSAELEPLLSALHLNDTFR	Oxidation(M)@8			-0.00315283	2768.41	923.812	2768.42	923.813	3	25	1.1.1.9675.1	35.7395	439642
1	146.18	146.18	85.61	85.61	85.61	WP_046067692.1	outer membrane protein assembly factor BamA [Haemophilus influenzae]			0	99	IVGNVGGMSAELEPLLSALHLNDTFR				0.00636884	2752.43	918.483	2752.42	918.481	3	24	1.1.1.9692.1	35.7783	756867
1	146.18	146.18	85.61	85.61	85.61	WP_046067692.1	outer membrane protein assembly factor BamA [Haemophilus influenzae]			0	99	IVGNVGGMSAELEPLLSALHLNDTFR				-0.000406026	2752.42	918.481	2752.42	918.481	3	29	1.1.1.9703.1	35.8024	535278
1	146.18	146.18	85.61	85.61	85.61	WP_046067692.1	outer membrane protein assembly factor BamA [Haemophilus influenzae]			0	99	IVGNVGGMSAELEPLLSALHLNDTFR				0.0127775	2752.43	918.486	2752.42	918.481	3	31	1.1.1.9767.1	35.9427	456822
1	146.18	146.18	85.61	85.61	85.61	WP_046067692.1	outer membrane protein assembly factor BamA [Haemophilus influenzae]			0	99	IVGNVGGMSAELEPLLSALHLNDTFR				-0.000772235	2752.42	918.481	2752.42	918.481	3	24	1.1.1.9776.1	35.9632	369640
1	146.18	146.18	85.61	85.61	85.61	WP_046067692.1	outer membrane protein assembly factor BamA [Haemophilus influenzae]			0	99	IVGNVGGMSAELEPLLSALHLNDTFR				-0.00534985	2752.42	918.479	2752.42	918.481	3	23	1.1.1.9835.1	36.0959	319075
1	146.18	146.18	85.61	85.61	85.61	WP_046067692.1	outer membrane protein assembly factor BamA [Haemophilus influenzae]			0	99	IVGNVGGMSAELEPLLSALHLNDTFR				0.00618574	2752.43	918.483	2752.42	918.481	3	26	1.1.1.9853.1	36.1368	569727
1	146.18	146.18	85.61	85.61	85.61	WP_046067692.1	outer membrane protein assembly factor BamA [Haemophilus influenzae]			0	99	IVGNVGGMSAELEPLLSALHLNDTFR				0.00435469	2752.43	918.483	2752.42	918.481	3	28	1.1.1.9902.1	36.2478	414498
1	146.18	146.18	85.61	85.61	85.61	WP_046067692.1	outer membrane protein assembly factor BamA [Haemophilus influenzae]			0	99	IVGNVGGMSAELEPLLSALHLNDTFR				-0.00205397	2752.42	918.481	2752.42	918.481	3	30	1.1.1.9925.1	36.2981	466778
1	146.18	146.18	85.61	85.61	85.61	WP_046067692.1	outer membrane protein assembly factor BamA [Haemophilus influenzae]			0	99	IVGNVGGMSAELEPLLSALHLNDTFR	Oxidation(M)@8; Dehydrated(S)@9; Oxidation(P)@14			0.0303905	2766.43	923.151	2766.4	923.141	3	24	1.1.1.9936.1	36.3225	239831
1	146.18	146.18	85.61	85.61	85.61	WP_046067692.1	outer membrane protein assembly factor BamA [Haemophilus influenzae]			0	99	IVGNVGGMSAELEPLLSALHLNDTFR				0.00307296	2752.42	918.482	2752.42	918.481	3	28	1.1.1.9973.1	36.4094	658934
1	146.18	146.18	85.61	85.61	85.61	WP_046067692.1	outer membrane protein assembly factor BamA [Haemophilus influenzae]			0	99	IVGNVGGMSAELEPLLSALHLNDTFR				0.0120451	2752.43	918.485	2752.42	918.481	3	30	1.1.1.10002.1	36.4747	413061
1	146.18	146.18	85.61	85.61	85.61	WP_046067692.1	outer membrane protein assembly factor BamA [Haemophilus influenzae]			0	99	IVGNVGGMSAELEPLLSALHLNDTFR	Oxidation(M)@8; Dehydrated(S)@9; Oxidation(P)@14; Deamidated(N)@22			0.0541824	2767.44	923.487	2767.39	923.469	3	26	1.1.1.10005.1	36.4804	350558
1	146.18	146.18	85.61	85.61	85.61	WP_046067692.1	outer membrane protein assembly factor BamA [Haemophilus influenzae]			0	99	IVGNVGGMSAELEPLLSALHLNDTFR	Pro->pyro-Glu(P)@14; Deamidated(N)@22			0.0541824	2767.44	923.487	2767.39	923.469	3	25	1.1.1.10017.1	36.5076	266815
1	146.18	146.18	85.61	85.61	85.61	WP_046067692.1	outer membrane protein assembly factor BamA [Haemophilus influenzae]			0	99	IVGNVGGMSAELEPLLSALHLNDTFR				-0.00388501	2752.42	918.48	2752.42	918.481	3	24	1.1.1.10055.1	36.5963	424299
1	146.18	146.18	85.61	85.61	85.61	WP_046067692.1	outer membrane protein assembly factor BamA [Haemophilus influenzae]			0	99	IVGNVGGMSAELEPLLSALHLNDTFR	Dioxidation(M)@8; Dehydrated(E)@11			0.0289257	2766.43	923.151	2766.4	923.141	3	25	1.1.1.10066.1	36.6212	215618
1	146.18	146.18	85.61	85.61	85.61	WP_046067692.1	outer membrane protein assembly factor BamA [Haemophilus influenzae]			0	99	IVGNVGGMSAELEPLLSALHLNDTFR	Oxidation(M)@8			0.019369	2768.44	923.819	2768.42	923.813	3	28	1.1.1.10073.1	36.6388	228464
1	146.18	146.18	85.61	85.61	85.61	WP_046067692.1	outer membrane protein assembly factor BamA [Haemophilus influenzae]			0	99	IVGNVGGMSAELEPLLSALHLNDTFR				0.00252365	2752.42	918.482	2752.42	918.481	3	28	1.1.1.10075.1	36.6429	210450
1	146.18	146.18	85.61	85.61	85.61	WP_046067692.1	outer membrane protein assembly factor BamA [Haemophilus influenzae]			0	99	IVGNVGGMSAELEPLLSALHLNDTFR	Oxidation(M)@8			0.00710102	2768.42	923.815	2768.42	923.813	3	22	1.1.1.10091.1	36.6826	303385
1	146.18	146.18	85.61	85.61	85.61	WP_046067692.1	outer membrane protein assembly factor BamA [Haemophilus influenzae]			0	99	IVGNVGGMSAELEPLLSALHLNDTFR				0.00124191	2752.42	918.482	2752.42	918.481	3	28	1.1.1.10123.1	36.7568	422171
1	146.18	146.18	85.61	85.61	85.61	WP_046067692.1	outer membrane protein assembly factor BamA [Haemophilus influenzae]			0	99	IVGNVGGMSAELEPLLSALHLNDTFR				-0.00205397	2752.42	918.481	2752.42	918.481	3	27	1.1.1.10131.1	36.7756	358603
1	146.18	146.18	85.61	85.61	85.61	WP_046067692.1	outer membrane protein assembly factor BamA [Haemophilus influenzae]			0	99	IVGNVGGMSAELEPLLSALHLNDTFR	Deamidated(N)@22			0.0153292	2753.42	918.814	2753.41	918.809	3	33	1.1.1.10175.1	36.8738	426210
1	146.18	146.18	85.61	85.61	85.61	WP_046067692.1	outer membrane protein assembly factor BamA [Haemophilus influenzae]			0	99	IVGNVGGMSAELEPLLSALHLNDTFR				0.0169889	2752.44	918.487	2752.42	918.481	3	32	1.1.1.10183.1	36.8929	390220
1	146.18	146.18	85.61	85.61	85.61	WP_046067692.1	outer membrane protein assembly factor BamA [Haemophilus influenzae]			0	99	IVGNVGGMSAELEPLLSALHLNDTFR				0.000692601	2752.42	918.481	2752.42	918.481	3	26	1.1.1.10205.1	36.9438	273132
1	146.18	146.18	85.61	85.61	85.61	WP_046067692.1	outer membrane protein assembly factor BamA [Haemophilus influenzae]			0	99	IVGNVGGMSAELEPLLSALHLNDTFR				0.00288986	2752.42	918.482	2752.42	918.481	3	27	1.1.1.10250.1	37.0498	389771
1	146.18	146.18	85.61	85.61	85.61	WP_046067692.1	outer membrane protein assembly factor BamA [Haemophilus influenzae]			0	99	IVGNVGGMSAELEPLLSALHLNDTFR				-0.016153	2752.41	918.476	2752.42	918.481	3	30	1.1.1.10277.1	37.1095	309179
1	146.18	146.18	85.61	85.61	85.61	WP_046067692.1	outer membrane protein assembly factor BamA [Haemophilus influenzae]			0	99	IVGNVGGMSAELEPLLSALHLNDTFR	Ammonia-loss(N)@4; Oxidation(M)@8; Deamidated(N)@22			0.0744955	2752.45	918.49	2752.37	918.465	3	29	1.1.1.10296.1	37.1524	408021
1	146.18	146.18	85.61	85.61	85.61	WP_046067692.1	outer membrane protein assembly factor BamA [Haemophilus influenzae]			0	99	IVGNVGGMSAELEPLLSALHLNDTFR				0.00252365	2752.42	918.482	2752.42	918.481	3	28	1.1.1.10326.1	37.2219	348948
1	146.18	146.18	85.61	85.61	85.61	WP_046067692.1	outer membrane protein assembly factor BamA [Haemophilus influenzae]			0	99	IVGNVGGMSAELEPLLSALHLNDTFR	Deamidated(N)@22			0.018442	2753.42	918.815	2753.41	918.809	3	31	1.1.1.10366.1	37.3139	227130
1	146.18	146.18	85.61	85.61	85.61	WP_046067692.1	outer membrane protein assembly factor BamA [Haemophilus influenzae]			0	99	IVGNVGGMSAELEPLLSALHLNDTFR	Ammonia-loss(N)@4; Oxidation(M)@8; Deamidated(N)@22			0.0472129	2752.42	918.481	2752.37	918.465	3	26	1.1.1.10415.1	37.4271	305008
1	146.18	146.18	85.61	85.61	85.61	WP_046067692.1	outer membrane protein assembly factor BamA [Haemophilus influenzae]			0	99	IVGNVGGMSAELEPLLSALHLNDTFR				0.0151579	2752.44	918.486	2752.42	918.481	3	23	1.1.1.10421.1	37.443	347440
1	146.18	146.18	85.61	85.61	85.61	WP_046067692.1	outer membrane protein assembly factor BamA [Haemophilus influenzae]			0	99	IVGNVGGMSAELEPLLSALHLNDTFR	Ammonia-loss(N)@4; Oxidation(M)@8; Deamidated(N)@22			0.0505088	2752.42	918.482	2752.37	918.465	3	30	1.1.1.10473.1	37.5648	353666
1	146.18	146.18	85.61	85.61	85.61	WP_046067692.1	outer membrane protein assembly factor BamA [Haemophilus influenzae]			0	99	IVGNVGGMSAELEPLLSALHLNDTFR	Deamidated(N)@22			0.00763882	2753.41	918.812	2753.41	918.809	3	30	1.1.1.10504.1	37.6373	232226
1	146.18	146.18	85.61	85.61	85.61	WP_046067692.1	outer membrane protein assembly factor BamA [Haemophilus influenzae]			0	99	IVGNVGGMSAELEPLLSALHLNDTFR	Deamidated(N)@22			0.0102023	2753.42	918.813	2753.41	918.809	3	33	1.1.1.10511.1	37.6565	297172
1	146.18	146.18	85.61	85.61	85.61	WP_046067692.1	outer membrane protein assembly factor BamA [Haemophilus influenzae]			0	99	IVGNVGGMSAELEPLLSALHLNDTFR				0.00765057	2752.43	918.484	2752.42	918.481	3	26	1.1.1.10557.1	37.7602	264308
1	146.18	146.18	85.61	85.61	85.61	WP_046067692.1	outer membrane protein assembly factor BamA [Haemophilus influenzae]			0	99	IVGNVGGMSAELEPLLSALHLNDTFR				0.00288986	2752.42	918.482	2752.42	918.481	3	30	1.1.1.10564.1	37.7781	244717
1	146.18	146.18	85.61	85.61	85.61	WP_046067692.1	outer membrane protein assembly factor BamA [Haemophilus influenzae]			0	99	IVGNVGGMSAELEPLLSALHLNDTFR				0.00545332	2752.43	918.483	2752.42	918.481	3	27	1.1.1.10614.1	37.8955	214653
1	146.18	146.18	85.61	85.61	85.61	WP_046067692.1	outer membrane protein assembly factor BamA [Haemophilus influenzae]			0	99	IVGNVGGMSAELEPLLSALHLNDTFR				-0.00260328	2752.42	918.48	2752.42	918.481	3	25	1.1.1.10636.1	37.9457	260240
1	146.18	146.18	85.61	85.61	85.61	WP_046067692.1	outer membrane protein assembly factor BamA [Haemophilus influenzae]			0	99	IVGNVGGMSAELEPLLSALHLNDTFR				0.00765057	2752.43	918.484	2752.42	918.481	3	24	1.1.1.10682.1	38.0607	290737
1	146.18	146.18	85.61	85.61	85.61	WP_046067692.1	outer membrane protein assembly factor BamA [Haemophilus influenzae]			0	99	IVGNVGGMSAELEPLLSALHLNDTFR				-1.01535	2751.41	918.143	2752.42	918.481	3	30	1.1.1.10705.1	38.1157	169319
1	146.18	146.18	85.61	85.61	85.61	WP_046067692.1	outer membrane protein assembly factor BamA [Haemophilus influenzae]			0	99	IVGNVGGMSAELEPLLSALHLNDTFR				-0.00461743	2752.42	918.48	2752.42	918.481	3	27	1.1.1.10712.1	38.1339	331828
1	146.18	146.18	85.61	85.61	85.61	WP_046067692.1	outer membrane protein assembly factor BamA [Haemophilus influenzae]			0	99	IVGNVGGMSAELEPLLSALHLNDTFR				-2.00485	2750.42	917.813	2752.42	918.481	3	25	1.1.1.10722.1	38.1575	335360
1	146.18	146.18	85.61	85.61	85.61	WP_046067692.1	outer membrane protein assembly factor BamA [Haemophilus influenzae]			0	99	IVGNVGGMSAELEPLLSALHLNDTFR				-1.00272	2751.42	918.147	2752.42	918.481	3	22	1.1.1.10729.1	38.1752	506836
1	146.18	146.18	85.61	85.61	85.61	WP_046067692.1	outer membrane protein assembly factor BamA [Haemophilus influenzae]			0	99	IVGNVGGMSAELEPLLSALHLNDTFR	Oxidation(M)@8			0.0131435	2768.43	923.817	2768.42	923.813	3	24	1.1.1.10744.1	38.2088	184178
1	146.18	146.18	85.61	85.61	85.61	WP_046067692.1	outer membrane protein assembly factor BamA [Haemophilus influenzae]			0	99	IVGNVGGMSAELEPLLSALHLNDTFR				-0.0112092	2752.41	918.477	2752.42	918.481	3	29	1.1.1.10835.1	38.4347	253823
1	146.18	146.18	85.61	85.61	85.61	WP_046067692.1	outer membrane protein assembly factor BamA [Haemophilus influenzae]			0	99	IVGNVGGMSAELEPLLSALHLNDTFR				0.00206209	2752.42	918.482	2752.42	918.481	3	28	1.1.1.10846.1	38.46	251146
1	146.18	146.18	85.61	85.61	85.61	WP_046067692.1	outer membrane protein assembly factor BamA [Haemophilus influenzae]			0	99	IVGNVGGMSAELEPLLSALHLNDTFR	Oxidation(M)@8			0.0172862	2768.43	923.819	2768.42	923.813	3	23	1.1.1.10877.1	38.5368	190268
1	146.18	146.18	85.61	85.61	85.61	WP_046067692.1	outer membrane protein assembly factor BamA [Haemophilus influenzae]			0	99	IVGNVGGMSAELEPLLSALHLNDTFR	Deamidated(N)@22			0.0201794	2753.43	918.816	2753.41	918.809	3	30	1.1.1.10934.1	38.6681	278869
1	146.18	146.18	85.61	85.61	85.61	WP_046067692.1	outer membrane protein assembly factor BamA [Haemophilus influenzae]			0	99	IVGNVGGMSAELEPLLSALHLNDTFR				0.00535798	2752.43	918.483	2752.42	918.481	3	27	1.1.1.10945.1	38.6944	209456
1	146.18	146.18	85.61	85.61	85.61	WP_046067692.1	outer membrane protein assembly factor BamA [Haemophilus influenzae]			0	99	IVGNVGGMSAELEPLLSALHLNDTFR	Deamidated(N)@22			0.0104748	2753.42	918.813	2753.41	918.809	3	24	1.1.1.10976.1	38.7689	174229
1	146.18	146.18	85.61	85.61	85.61	WP_046067692.1	outer membrane protein assembly factor BamA [Haemophilus influenzae]			0	99	IVGNVGGMSAELEPLLSALHLNDTFR				0.0179922	2752.44	918.487	2752.42	918.481	3	25	1.1.1.10992.1	38.8088	234804
1	146.18	146.18	85.61	85.61	85.61	WP_046067692.1	outer membrane protein assembly factor BamA [Haemophilus influenzae]			0	99	IVGNVGGMSAELEPLLSALHLNDTFR				-0.0014169	2752.42	918.481	2752.42	918.481	3	26	1.1.1.11047.1	38.9419	164676
1	146.18	146.18	85.61	85.61	85.61	WP_046067692.1	outer membrane protein assembly factor BamA [Haemophilus influenzae]			0	99	IVGNVGGMSAELEPLLSALHLNDTFR	Deamidated(N)@22			0.0179821	2753.42	918.815	2753.41	918.809	3	27	1.1.1.11052.1	38.9558	228473
1	146.18	146.18	85.61	85.61	85.61	WP_046067692.1	outer membrane protein assembly factor BamA [Haemophilus influenzae]			0	99	IVGNVGGMSAELEPLLSALHLNDTFR				0.00462556	2752.43	918.483	2752.42	918.481	3	29	1.1.1.11076.1	39.0138	185354
1	146.18	146.18	85.61	85.61	85.61	WP_046067692.1	outer membrane protein assembly factor BamA [Haemophilus influenzae]			0	99	IVGNVGGMSAELEPLLSALHLNDTFR				0.0119497	2752.43	918.485	2752.42	918.481	3	24	1.1.1.11123.1	39.1354	244364
1	146.18	146.18	85.61	85.61	85.61	WP_046067692.1	outer membrane protein assembly factor BamA [Haemophilus influenzae]			0	99	IVGNVGGMSAELEPLLSALHLNDTFR	Deamidated(N)@22			0.0194469	2753.43	918.816	2753.41	918.809	3	31	1.1.1.11161.1	39.2345	156923
1	146.18	146.18	85.61	85.61	85.61	WP_046067692.1	outer membrane protein assembly factor BamA [Haemophilus influenzae]			0	99	IVGNVGGMSAELEPLLSALHLNDTFR				-0.0111215	2752.41	918.477	2752.42	918.481	3	30	1.1.1.11173.1	39.2658	172015
1	146.18	146.18	85.61	85.61	85.61	WP_046067692.1	outer membrane protein assembly factor BamA [Haemophilus influenzae]			0	99	IVGNVGGMSAELEPLLSALHLNDTFR				-0.0012338	2752.42	918.481	2752.42	918.481	3	25	1.1.1.11210.1	39.3627	202159
1	146.18	146.18	85.61	85.61	85.61	WP_046067692.1	outer membrane protein assembly factor BamA [Haemophilus influenzae]			0	99	IVGNVGGMSAELEPLLSALHLNDTFR				-0.0244881	2752.4	918.473	2752.42	918.481	3	25	1.1.1.11235.1	39.4248	194998
1	146.18	146.18	85.61	85.61	85.61	WP_046067692.1	outer membrane protein assembly factor BamA [Haemophilus influenzae]			0	99	IVGNVGGMSAELEPLLSALHLNDTFR	Deamidated(N)@22			0.0253063	2753.43	918.818	2753.41	918.809	3	30	1.1.1.11284.1	39.5483	200706
1	146.18	146.18	85.61	85.61	85.61	WP_046067692.1	outer membrane protein assembly factor BamA [Haemophilus influenzae]			0	99	IVGNVGGMSAELEPLLSALHLNDTFR				-0.00050138	2752.42	918.481	2752.42	918.481	3	31	1.1.1.11294.1	39.5738	171227
1	146.18	146.18	85.61	85.61	85.61	WP_046067692.1	outer membrane protein assembly factor BamA [Haemophilus influenzae]			0	99	IVGNVGGMSAELEPLLSALHLNDTFR	Deamidated(N)@22			0.00717891	2753.41	918.812	2753.41	918.809	3	27	1.1.1.11320.1	39.6424	261923
1	146.18	146.18	85.61	85.61	85.61	WP_046067692.1	outer membrane protein assembly factor BamA [Haemophilus influenzae]			0	99	IVGNVGGMSAELEPLLSALHLNDTFR				-0.0111215	2752.41	918.477	2752.42	918.481	3	24	1.1.1.11381.1	39.7978	221005
1	146.18	146.18	85.61	85.61	85.61	WP_046067692.1	outer membrane protein assembly factor BamA [Haemophilus influenzae]			0	99	IVGNVGGMSAELEPLLSALHLNDTFR				-0.0230233	2752.4	918.473	2752.42	918.481	3	22	1.1.1.11430.1	39.9225	174504
1	146.18	146.18	85.61	85.61	85.61	WP_046067692.1	outer membrane protein assembly factor BamA [Haemophilus influenzae]			0	99	IVGNVGGMSAELEPLLSALHLNDTFR				-0.00617763	2752.42	918.479	2752.42	918.481	3	25	1.1.1.11442.1	39.9537	229341
1	146.18	146.18	85.61	85.61	85.61	WP_046067692.1	outer membrane protein assembly factor BamA [Haemophilus influenzae]			0	99	IVGNVGGMSAELEPLLSALHLNDTFR				0.000597249	2752.42	918.481	2752.42	918.481	3	27	1.1.1.11496.1	40.0862	126088
1	146.18	146.18	85.61	85.61	85.61	WP_046067692.1	outer membrane protein assembly factor BamA [Haemophilus influenzae]			0	99	IVGNVGGMSAELEPLLSALHLNDTFR				-0.00269864	2752.42	918.48	2752.42	918.481	3	28	1.1.1.11543.1	40.2079	158358
1	146.18	146.18	85.61	85.61	85.61	WP_046067692.1	outer membrane protein assembly factor BamA [Haemophilus influenzae]			0	99	IVGNVGGMSAELEPLLSALHLNDTFR				-0.00288174	2752.42	918.48	2752.42	918.481	3	29	1.1.1.11551.1	40.2304	157472
1	146.18	146.18	85.61	85.61	85.61	WP_046067692.1	outer membrane protein assembly factor BamA [Haemophilus influenzae]			0	99	IVGNVGGMSAELEPLLSALHLNDTFR				-0.00324795	2752.42	918.48	2752.42	918.481	3	25	1.1.1.11592.1	40.3365	152012
1	146.18	146.18	85.61	85.61	85.61	WP_046067692.1	outer membrane protein assembly factor BamA [Haemophilus influenzae]			0	99	IVGNVGGMSAELEPLLSALHLNDTFR	Deamidated(N)@22			0.0198131	2753.43	918.816	2753.41	918.809	3	28	1.1.1.11617.1	40.4022	111528
1	146.18	146.18	85.61	85.61	85.61	WP_046067692.1	outer membrane protein assembly factor BamA [Haemophilus influenzae]			0	99	IVGNVGGMSAELEPLLSALHLNDTFR				-0.0136849	2752.41	918.477	2752.42	918.481	3	27	1.1.1.11624.1	40.4211	146928
1	146.18	146.18	85.61	85.61	85.61	WP_046067692.1	outer membrane protein assembly factor BamA [Haemophilus influenzae]			0	99	IVGNVGGMSAELEPLLSALHLNDTFR				0.00206209	2752.42	918.482	2752.42	918.481	3	25	1.1.1.11663.1	40.5268	183865
1	146.18	146.18	85.61	85.61	85.61	WP_046067692.1	outer membrane protein assembly factor BamA [Haemophilus influenzae]			0	99	IVGNVGGMSAELEPLLSALHLNDTFR				0.000963459	2752.42	918.481	2752.42	918.481	3	25	1.1.1.11676.1	40.5593	125384
1	146.18	146.18	85.61	85.61	85.61	WP_046067692.1	outer membrane protein assembly factor BamA [Haemophilus influenzae]			0	99	IVGNVGGMSAELEPLLSALHLNDTFR				-0.00050138	2752.42	918.481	2752.42	918.481	3	25	1.1.1.11722.1	40.6869	166900
1	146.18	146.18	85.61	85.61	85.61	WP_046067692.1	outer membrane protein assembly factor BamA [Haemophilus influenzae]			0	99	IVGNVGGMSAELEPLLSALHLNDTFR	Deamidated(N)@22			0.0179821	2753.42	918.815	2753.41	918.809	3	32	1.1.1.11774.1	40.828	116726
1	146.18	146.18	85.61	85.61	85.61	WP_046067692.1	outer membrane protein assembly factor BamA [Haemophilus influenzae]			0	99	IVGNVGGMSAELEPLLSALHLNDTFR				-0.0012338	2752.42	918.481	2752.42	918.481	3	26	1.1.1.11782.1	40.8507	131481
1	146.18	146.18	85.61	85.61	85.61	WP_046067692.1	outer membrane protein assembly factor BamA [Haemophilus influenzae]			0	99	IVGNVGGMSAELEPLLSALHLNDTFR				0.0178091	2752.44	918.487	2752.42	918.481	3	31	1.1.1.11793.1	40.8805	143649
1	146.18	146.18	85.61	85.61	85.61	WP_046067692.1	outer membrane protein assembly factor BamA [Haemophilus influenzae]			0	99	IVGNVGGMSAELEPLLSALHLNDTFR				0.00389314	2752.43	918.482	2752.42	918.481	3	25	1.1.1.11842.1	41.0129	126241
1	146.18	146.18	85.61	85.61	85.61	WP_046067692.1	outer membrane protein assembly factor BamA [Haemophilus influenzae]			0	99	IVGNVGGMSAELEPLLSALHLNDTFR				-0.00214932	2752.42	918.481	2752.42	918.481	3	27	1.1.1.11862.1	41.0673	163239
1	146.18	146.18	85.61	85.61	85.61	WP_046067692.1	outer membrane protein assembly factor BamA [Haemophilus influenzae]			0	99	IVGNVGGMSAELEPLLSALHLNDTFR	Deamidated(N)@22			0.0185314	2753.42	918.815	2753.41	918.809	3	27	1.1.1.11932.1	41.2571	133321
1	146.18	146.18	85.61	85.61	85.61	WP_046067692.1	outer membrane protein assembly factor BamA [Haemophilus influenzae]			0	99	IVGNVGGMSAELEPLLSALHLNDTFR				0.0207388	2752.44	918.488	2752.42	918.481	3	29	1.1.1.11942.1	41.2853	107717
1	146.18	146.18	85.61	85.61	85.61	WP_046067692.1	outer membrane protein assembly factor BamA [Haemophilus influenzae]			0	99	IVGNVGGMSAELEPLLSALHLNDTFR				0.00371003	2752.43	918.482	2752.42	918.481	3	28	1.1.1.11977.1	41.3777	115826
1	146.18	146.18	85.61	85.61	85.61	WP_046067692.1	outer membrane protein assembly factor BamA [Haemophilus influenzae]			0	99	IVGNVGGMSAELEPLLSALHLNDTFR				-0.00654384	2752.42	918.479	2752.42	918.481	3	29	1.1.1.12016.1	41.4843	117763
1	146.18	146.18	85.61	85.61	85.61	WP_046067692.1	outer membrane protein assembly factor BamA [Haemophilus influenzae]			0	99	IVGNVGGMSAELEPLLSALHLNDTFR				-0.0113046	2752.41	918.477	2752.42	918.481	3	27	1.1.1.12027.1	41.5122	116922
1	146.18	146.18	85.61	85.61	85.61	WP_046067692.1	outer membrane protein assembly factor BamA [Haemophilus influenzae]			0	99	IVGNVGGMSAELEPLLSALHLNDTFR	Deamidated(N)@22			0.0201794	2753.43	918.816	2753.41	918.809	3	28	1.1.1.12039.1	41.5483	104622
1	146.18	146.18	85.61	85.61	85.61	WP_046067692.1	outer membrane protein assembly factor BamA [Haemophilus influenzae]			0	99	IVGNVGGMSAELEPLLSALHLNDTFR	Deamidated(N)@22			0.017799	2753.42	918.815	2753.41	918.809	3	26	1.1.1.12067.1	41.6214	103439
1	146.18	146.18	85.61	85.61	85.61	WP_046067692.1	outer membrane protein assembly factor BamA [Haemophilus influenzae]			0	99	IVGNVGGMSAELEPLLSALHLNDTFR				-0.0012338	2752.42	918.481	2752.42	918.481	3	27	1.1.1.12075.1	41.6429	139226
1	146.18	146.18	85.61	85.61	85.61	WP_046067692.1	outer membrane protein assembly factor BamA [Haemophilus influenzae]			0	99	IVGNVGGMSAELEPLLSALHLNDTFR				0.00572419	2752.43	918.483	2752.42	918.481	3	29	1.1.1.12107.1	41.7293	86962
1	146.18	146.18	85.61	85.61	85.61	WP_046067692.1	outer membrane protein assembly factor BamA [Haemophilus influenzae]			0	99	IVGNVGGMSAELEPLLSALHLNDTFR				0.0104849	2752.43	918.485	2752.42	918.481	3	24	1.1.1.12145.1	41.8331	93949.6
1	146.18	146.18	85.61	85.61	85.61	WP_046067692.1	outer membrane protein assembly factor BamA [Haemophilus influenzae]			0	99	IVGNVGGMSAELEPLLSALHLNDTFR				-0.0113046	2752.41	918.477	2752.42	918.481	3	28	1.1.1.12153.1	41.8554	122540
1	146.18	146.18	85.61	85.61	85.61	WP_046067692.1	outer membrane protein assembly factor BamA [Haemophilus influenzae]			0	99	IVGNVGGMSAELEPLLSALHLNDTFR				0.00389314	2752.43	918.482	2752.42	918.481	3	28	1.1.1.12192.1	41.9621	115446
1	146.18	146.18	85.61	85.61	85.61	WP_046067692.1	outer membrane protein assembly factor BamA [Haemophilus influenzae]			0	99	IVGNVGGMSAELEPLLSALHLNDTFR				-0.00599453	2752.42	918.479	2752.42	918.481	3	28	1.1.1.12202.1	41.9894	115934
1	146.18	146.18	85.61	85.61	85.61	WP_046067692.1	outer membrane protein assembly factor BamA [Haemophilus influenzae]			0	99	IVGNVGGMSAELEPLLSALHLNDTFR				0.00297761	2752.42	918.482	2752.42	918.481	3	26	1.1.1.12240.1	42.0928	176890
1	146.18	146.18	85.61	85.61	85.61	WP_046067692.1	outer membrane protein assembly factor BamA [Haemophilus influenzae]			0	99	IVGNVGGMSAELEPLLSALHLNDTFR				-0.00471279	2752.42	918.48	2752.42	918.481	3	30	1.1.1.12274.1	42.1852	153533
1	146.18	146.18	85.61	85.61	85.61	WP_046067692.1	outer membrane protein assembly factor BamA [Haemophilus influenzae]			0	99	IVGNVGGMSAELEPLLSALHLNDTFR				0.00132967	2752.42	918.482	2752.42	918.481	3	27	1.1.1.12327.1	42.327	91472.6
1	146.18	146.18	85.61	85.61	85.61	WP_046067692.1	outer membrane protein assembly factor BamA [Haemophilus influenzae]			0	99	IVGNVGGMSAELEPLLSALHLNDTFR				0.000597249	2752.42	918.481	2752.42	918.481	3	25	1.1.1.12335.1	42.3496	107425
1	146.18	146.18	85.61	85.61	85.61	WP_046067692.1	outer membrane protein assembly factor BamA [Haemophilus influenzae]			0	99	IVGNVGGMSAELEPLLSALHLNDTFR	Deamidated(N)@22			0.00608028	2753.41	918.811	2753.41	918.809	3	25	1.1.1.12340.1	42.3654	102358
1	146.18	146.18	85.61	85.61	85.61	WP_046067692.1	outer membrane protein assembly factor BamA [Haemophilus influenzae]			0	99	IVGNVGGMSAELEPLLSALHLNDTFR				0.0207388	2752.44	918.488	2752.42	918.481	3	25	1.1.1.12379.1	42.4752	117070
1	146.18	146.18	85.61	85.61	85.61	WP_046067692.1	outer membrane protein assembly factor BamA [Haemophilus influenzae]			0	99	IVGNVGGMSAELEPLLSALHLNDTFR				0.000414144	2752.42	918.481	2752.42	918.481	3	29	1.1.1.12413.1	42.5691	96686.7
1	146.18	146.18	85.61	85.61	85.61	WP_046067692.1	outer membrane protein assembly factor BamA [Haemophilus influenzae]			0	99	IVGNVGGMSAELEPLLSALHLNDTFR	Deamidated(N)@22			0.0253063	2753.43	918.818	2753.41	918.809	3	26	1.1.1.12434.1	42.6292	73564.6
1	146.18	146.18	85.61	85.61	85.61	WP_046067692.1	outer membrane protein assembly factor BamA [Haemophilus influenzae]			0	99	IVGNVGGMSAELEPLLSALHLNDTFR				-0.0153329	2752.41	918.476	2752.42	918.481	3	29	1.1.1.12452.1	42.6806	96497.8
1	146.18	146.18	85.61	85.61	85.61	WP_046067692.1	outer membrane protein assembly factor BamA [Haemophilus influenzae]			0	99	IVGNVGGMSAELEPLLSALHLNDTFR				-0.00361416	2752.42	918.48	2752.42	918.481	3	24	1.1.1.12467.1	42.7193	77983.7
1	146.18	146.18	85.61	85.61	85.61	WP_046067692.1	outer membrane protein assembly factor BamA [Haemophilus influenzae]			0	99	IVGNVGGMSAELEPLLSALHLNDTFR				0.00389314	2752.43	918.482	2752.42	918.481	3	23	1.1.1.12514.1	42.8508	96637.4
1	146.18	146.18	85.61	85.61	85.61	WP_046067692.1	outer membrane protein assembly factor BamA [Haemophilus influenzae]			0	99	IVGNVGGMSAELEPLLSALHLNDTFR				0.000963459	2752.42	918.481	2752.42	918.481	3	23	1.1.1.12551.1	42.9573	124155
1	146.18	146.18	85.61	85.61	85.61	WP_046067692.1	outer membrane protein assembly factor BamA [Haemophilus influenzae]			0	99	IVGNVGGMSAELEPLLSALHLNDTFR	Deamidated(N)@22			0.0306163	2753.44	918.819	2753.41	918.809	3	30	1.1.1.12600.1	43.0945	103533
1	146.18	146.18	85.61	85.61	85.61	WP_046067692.1	outer membrane protein assembly factor BamA [Haemophilus influenzae]			0	99	IVGNVGGMSAELEPLLSALHLNDTFR				0.00480866	2752.43	918.483	2752.42	918.481	3	21	1.1.1.12622.1	43.1557	128854
1	146.18	146.18	85.61	85.61	85.61	WP_046067692.1	outer membrane protein assembly factor BamA [Haemophilus influenzae]			0	99	IVGNVGGMSAELEPLLSALHLNDTFR	Deamidated(N)@4			0.0198131	2753.43	918.816	2753.41	918.809	3	29	1.1.1.12633.1	43.1859	89333.7
1	146.18	146.18	85.61	85.61	85.61	WP_046067692.1	outer membrane protein assembly factor BamA [Haemophilus influenzae]			0	99	IVGNVGGMSAELEPLLSALHLNDTFR				0.0103018	2752.43	918.485	2752.42	918.481	3	21	1.1.1.12641.1	43.2094	80366.3
1	146.18	146.18	85.61	85.61	85.61	WP_046067692.1	outer membrane protein assembly factor BamA [Haemophilus influenzae]			0	99	IVGNVGGMSAELEPLLSALHLNDTFR				-0.0188119	2752.4	918.475	2752.42	918.481	3	26	1.1.1.12689.1	43.347	82044.6
1	146.18	146.18	85.61	85.61	85.61	WP_046067692.1	outer membrane protein assembly factor BamA [Haemophilus influenzae]			0	99	IVGNVGGMSAELEPLLSALHLNDTFR	Deamidated(N)@22			0.0069958	2753.41	918.812	2753.41	918.809	3	27	1.1.1.12701.1	43.3804	76148.4
1	146.18	146.18	85.61	85.61	85.61	WP_046067692.1	outer membrane protein assembly factor BamA [Haemophilus influenzae]			0	99	IVGNVGGMSAELEPLLSALHLNDTFR				-0.00947352	2752.41	918.478	2752.42	918.481	3	30	1.1.1.12729.1	43.4611	74762.9
1	146.18	146.18	85.61	85.61	85.61	WP_046067692.1	outer membrane protein assembly factor BamA [Haemophilus influenzae]			0	99	IVGNVGGMSAELEPLLSALHLNDTFR	Deamidated(N)@22			0.0168835	2753.42	918.815	2753.41	918.809	3	27	1.1.1.12747.1	43.5131	90503.6
1	146.18	146.18	85.61	85.61	85.61	WP_046067692.1	outer membrane protein assembly factor BamA [Haemophilus influenzae]			0	99	IVGNVGGMSAELEPLLSALHLNDTFR				0.00334382	2752.43	918.482	2752.42	918.481	3	22	1.1.1.12788.1	43.6271	90716.3
1	146.18	146.18	85.61	85.61	85.61	WP_046067692.1	outer membrane protein assembly factor BamA [Haemophilus influenzae]			0	99	IVGNVGGMSAELEPLLSALHLNDTFR				-0.0228402	2752.4	918.474	2752.42	918.481	3	23	1.1.1.12798.1	43.6543	69256.2
1	146.18	146.18	85.61	85.61	85.61	WP_046067692.1	outer membrane protein assembly factor BamA [Haemophilus influenzae]			0	99	IVGNVGGMSAELEPLLSALHLNDTFR	Deamidated(N)@4			0.0207287	2753.43	918.816	2753.41	918.809	3	26	1.1.1.12817.1	43.7082	103403
1	146.18	146.18	85.61	85.61	85.61	WP_046067692.1	outer membrane protein assembly factor BamA [Haemophilus influenzae]			0	99	IVGNVGGMSAELEPLLSALHLNDTFR	Deamidated(N)@22			0.0207287	2753.43	918.816	2753.41	918.809	3	25	1.1.1.12817.1	43.7082	103403
1	146.18	146.18	85.61	85.61	85.61	WP_046067692.1	outer membrane protein assembly factor BamA [Haemophilus influenzae]			0	99	IVGNVGGMSAELEPLLSALHLNDTFR				-0.0012338	2752.42	918.481	2752.42	918.481	3	24	1.1.1.12872.1	43.8648	115648
1	146.18	146.18	85.61	85.61	85.61	WP_046067692.1	outer membrane protein assembly factor BamA [Haemophilus influenzae]			0	99	IVGNVGGMSAELEPLLSALHLNDTFR				-0.0136849	2752.41	918.477	2752.42	918.481	3	26	1.1.1.12895.1	43.9288	67926.2
1	146.18	146.18	85.61	85.61	85.61	WP_046067692.1	outer membrane protein assembly factor BamA [Haemophilus influenzae]			0	99	IVGNVGGMSAELEPLLSALHLNDTFR	Deamidated(N)@4			0.0203625	2753.43	918.816	2753.41	918.809	3	26	1.1.1.12942.1	44.0623	89206.9
1	146.18	146.18	85.61	85.61	85.61	WP_046067692.1	outer membrane protein assembly factor BamA [Haemophilus influenzae]			0	99	IVGNVGGMSAELEPLLSALHLNDTFR				-0.00288174	2752.42	918.48	2752.42	918.481	3	22	1.1.1.13003.1	44.2354	90114.9
1	146.18	146.18	85.61	85.61	85.61	WP_046067692.1	outer membrane protein assembly factor BamA [Haemophilus influenzae]			0	99	IVGNVGGMSAELEPLLSALHLNDTFR	Deamidated(N)@22			0.0258556	2753.43	918.818	2753.41	918.809	3	27	1.1.1.13064.1	44.4089	52507.9
1	146.18	146.18	85.61	85.61	85.61	WP_046067692.1	outer membrane protein assembly factor BamA [Haemophilus influenzae]			0	99	IVGNVGGMSAELEPLLSALHLNDTFR				-0.00471279	2752.42	918.48	2752.42	918.481	3	26	1.1.1.13097.1	44.5056	46850.1
1	146.18	146.18	85.61	85.61	85.61	WP_046067692.1	outer membrane protein assembly factor BamA [Haemophilus influenzae]			0	99	IVGNVGGMSAELEPLLSALHLNDTFR	Deamidated(N)@22			0.0174328	2753.42	918.815	2753.41	918.809	3	25	1.1.1.13108.1	44.5369	60118
1	146.18	146.18	85.61	85.61	85.61	WP_046067692.1	outer membrane protein assembly factor BamA [Haemophilus influenzae]			0	99	IVGNVGGMSAELEPLLSALHLNDTFR	Deamidated(N)@22			0.0113903	2753.42	918.813	2753.41	918.809	3	27	1.1.1.13168.1	44.7051	57917.5
1	146.18	146.18	85.61	85.61	85.61	WP_046067692.1	outer membrane protein assembly factor BamA [Haemophilus influenzae]			0	99	IVGNVGGMSAELEPLLSALHLNDTFR	Oxidation(M)@8			0.00621694	2768.42	923.815	2768.42	923.813	3	25	1.1.1.17064.1	56.9213	20690.4
1	146.18	146.18	85.61	85.61	85.61	WP_046067692.1	outer membrane protein assembly factor BamA [Haemophilus influenzae]			0	99	IVGNVGGMSAELEPLLSALHLNDTFR	Deamidated(N)@4; Oxidation(M)@8			0.0329401	2769.43	924.152	2769.4	924.141	3	18	1.1.1.17718.1	58.8829	9813.92
1	146.18	146.18	85.61	85.61	85.61	WP_046067692.1	outer membrane protein assembly factor BamA [Haemophilus influenzae]			0	99	IVGNVGGMSAELEPLLSALHLNDTFR				0.0039762	2752.43	918.482	2752.42	918.481	3	23	2.1.1.13454.1	33.7741	671584
1	146.18	146.18	85.61	85.61	85.61	WP_046067692.1	outer membrane protein assembly factor BamA [Haemophilus influenzae]			0	99	IVGNVGGMSAELEPLLSALHLNDTFR				-0.00151693	2752.42	918.481	2752.42	918.481	3	28	2.1.1.13463.1	33.7943	961136
1	146.18	146.18	85.61	85.61	85.61	WP_046067692.1	outer membrane protein assembly factor BamA [Haemophilus influenzae]			0	99	IVGNVGGMSAELEPLLSALHLNDTFR				-0.000601412	2752.42	918.481	2752.42	918.481	3	30	2.1.1.13523.1	33.9243	725134
1	146.18	146.18	85.61	85.61	85.61	WP_046067692.1	outer membrane protein assembly factor BamA [Haemophilus influenzae]			0	99	IVGNVGGMSAELEPLLSALHLNDTFR	Carbamidomethyl(S)@9			-0.00267113	2809.44	703.367	2809.44	703.368	4	22	1.1.1.5966.1	27.7986	3695813
1	146.18	146.18	85.61	85.61	85.61	WP_046067692.1	outer membrane protein assembly factor BamA [Haemophilus influenzae]			0	99	IVGNVGGMSAELEPLLSALHLNDTFR	Arg-add@N-term			0.00356533	2908.53	728.139	2908.52	728.138	4	21	1.1.1.8574.1	33.3443	1221126
1	146.18	146.18	85.61	85.61	85.61	WP_046067692.1	outer membrane protein assembly factor BamA [Haemophilus influenzae]			0	99	IVGNVGGMSAELEPLLSALHLNDTFR	Ammonia-loss(N)@22			-0.00276266	2735.39	912.805	2735.4	912.806	3	26	1.1.1.8973.1	34.2065	547769
1	146.18	146.18	85.61	85.61	85.61	WP_046067692.1	outer membrane protein assembly factor BamA [Haemophilus influenzae]			0	99	IVGNVGGMSAELEPLLSALHLNDTFR	Dioxidation(M)@8; Dehydrated(S)@9			0.0280102	2766.43	923.15	2766.4	923.141	3	22	1.1.1.8980.1	34.2234	1106815
1	146.18	146.18	85.61	85.61	85.61	WP_046067692.1	outer membrane protein assembly factor BamA [Haemophilus influenzae]			0	99	IVGNVGGMSAELEPLLSALHLNDTFR	Ammonia-loss(N)@22			0.00620946	2735.4	912.808	2735.4	912.806	3	24	1.1.1.9016.1	34.2987	554582
1	146.18	146.18	85.61	85.61	85.61	WP_046067692.1	outer membrane protein assembly factor BamA [Haemophilus influenzae]			0	99	IVGNVGGMSAELEPLLSALHLNDTFR	Oxidation(M)@8			0.00508687	2768.42	923.814	2768.42	923.813	3	18	1.1.1.9277.1	34.8656	466225
1	146.18	146.18	85.61	85.61	85.61	WP_046067692.1	outer membrane protein assembly factor BamA [Haemophilus influenzae]			0	99	IVGNVGGMSAELEPLLSALHLNDTFR				-2.00082	2750.42	917.814	2752.42	918.481	3	24	1.1.1.9411.1	35.1591	1242231
1	146.18	146.18	85.61	85.61	85.61	WP_046067692.1	outer membrane protein assembly factor BamA [Haemophilus influenzae]			0	99	IVGNVGGMSAELEPLLSALHLNDTFR	Oxidation(M)@8			-0.0057163	2768.41	923.811	2768.42	923.813	3	18	1.1.1.9477.1	35.3014	400626
1	146.18	146.18	85.61	85.61	85.61	WP_046067692.1	outer membrane protein assembly factor BamA [Haemophilus influenzae]			0	99	IVGNVGGMSAELEPLLSALHLNDTFR	Oxidation(M)@8; Dehydrated(S)@9; Oxidation(P)@14; Deamidated(N)@22			0.0536331	2767.44	923.487	2767.39	923.469	3	22	1.1.1.9942.1	36.3382	413759
1	146.18	146.18	85.61	85.61	85.61	WP_046067692.1	outer membrane protein assembly factor BamA [Haemophilus influenzae]			0	99	IVGNVGGMSAELEPLLSALHLNDTFR	Dioxidation(M)@8; Dehydrated(E)@11			0.0410106	2766.44	923.155	2766.4	923.141	3	24	1.1.1.9951.1	36.3595	373879
1	146.18	146.18	85.61	85.61	85.61	WP_046067692.1	outer membrane protein assembly factor BamA [Haemophilus influenzae]			0	99	IVGNVGGMSAELEPLLSALHLNDTFR	Oxidation(M)@8			-0.00150489	2768.42	923.812	2768.42	923.813	3	20	1.1.1.10445.1	37.4975	257901
1	146.18	146.18	85.61	85.61	85.61	WP_046067692.1	outer membrane protein assembly factor BamA [Haemophilus influenzae]			0	99	IVGNVGGMSAELEPLLSALHLNDTFR				0.0087492	2752.43	918.484	2752.42	918.481	3	22	1.1.1.10485.1	37.5917	342323
1	146.18	146.18	85.61	85.61	85.61	WP_046067692.1	outer membrane protein assembly factor BamA [Haemophilus influenzae]			0	99	IVGNVGGMSAELEPLLSALHLNDTFR				-1.01847	2751.4	918.142	2752.42	918.481	3	22	1.1.1.10820.1	38.4002	271228
1	146.18	146.18	85.61	85.61	85.61	WP_046067692.1	outer membrane protein assembly factor BamA [Haemophilus influenzae]			0	99	IVGNVGGMSAELEPLLSALHLNDTFR	Formyl@N-term; Deamidated(N)@4; Deamidated(N)@22			0.0322391	2782.42	1392.22	2782.38	1392.2	2	24	1.1.1.11097.1	39.0652	143952
1	146.18	146.18	85.61	85.61	85.61	WP_046067692.1	outer membrane protein assembly factor BamA [Haemophilus influenzae]			0	99	IVGNVGGMSAELEPLLSALHLNDTFR	Deamidated(N)@4			0.00900995	2753.41	918.812	2753.41	918.809	3	33	1.1.1.11102.1	39.0797	149345
1	146.18	146.18	85.61	85.61	85.61	WP_046067692.1	outer membrane protein assembly factor BamA [Haemophilus influenzae]			0	99	IVGNVGGMSAELEPLLSALHLNDTFR	Formyl@N-term			0.00638049	2780.42	1391.22	2780.42	1391.22	2	26	1.1.1.11103.1	39.0821	140491
1	146.18	146.18	85.61	85.61	85.61	WP_046067692.1	outer membrane protein assembly factor BamA [Haemophilus influenzae]			0	99	IVGNVGGMSAELEPLLSALHLNDTFR	Formyl@N-term			0.000276993	2780.42	1391.22	2780.42	1391.22	2	25	1.1.1.11108.1	39.0987	320600
1	146.18	146.18	85.61	85.61	85.61	WP_046067692.1	outer membrane protein assembly factor BamA [Haemophilus influenzae]			0	99	IVGNVGGMSAELEPLLSALHLNDTFR	Formyl@N-term			0.00351276	2780.42	927.814	2780.42	927.813	3	24	1.1.1.11122.1	39.1334	255152
1	146.18	146.18	85.61	85.61	85.61	WP_046067692.1	outer membrane protein assembly factor BamA [Haemophilus influenzae]			0	99	IVGNVGGMSAELEPLLSALHLNDTFR	Formyl@N-term			0.00845659	2780.43	927.816	2780.42	927.813	3	22	1.1.1.11135.1	39.1641	216402
1	146.18	146.18	85.61	85.61	85.61	WP_046067692.1	outer membrane protein assembly factor BamA [Haemophilus influenzae]			0	99	IVGNVGGMSAELEPLLSALHLNDTFR	Formyl@N-term; Deamidated(N)@4; Deamidated(N)@22			0.0144169	2782.4	1392.21	2782.38	1392.2	2	23	1.1.1.11154.1	39.214	110674
1	146.18	146.18	85.61	85.61	85.61	WP_046067692.1	outer membrane protein assembly factor BamA [Haemophilus influenzae]			0	99	IVGNVGGMSAELEPLLSALHLNDTFR	Deamidated(N)@4; Oxidation(M)@8; Dehydrated(S)@9; Deamidated(N)@22			0.0476668	2752.42	918.481	2752.37	918.465	3	24	1.1.1.11306.1	39.6039	158180
1	146.18	146.18	85.61	85.61	85.61	WP_046067692.1	outer membrane protein assembly factor BamA [Haemophilus influenzae]			0	99	IVGNVGGMSAELEPLLSALHLNDTFR				0.0117666	2752.43	918.485	2752.42	918.481	3	25	1.1.1.11375.1	39.7808	166190
1	146.18	146.18	85.61	85.61	85.61	WP_046067692.1	outer membrane protein assembly factor BamA [Haemophilus influenzae]			0	99	IVGNVGGMSAELEPLLSALHLNDTFR				0.0099356	2752.43	918.485	2752.42	918.481	3	22	1.1.1.11712.1	40.6597	164573
1	146.18	146.18	85.61	85.61	85.61	WP_046067692.1	outer membrane protein assembly factor BamA [Haemophilus influenzae]			0	99	IVGNVGGMSAELEPLLSALHLNDTFR				2.01237	2754.43	919.152	2752.42	918.481	3	29	1.1.1.11855.1	41.0474	107401
1	146.18	146.18	85.61	85.61	85.61	WP_046067692.1	outer membrane protein assembly factor BamA [Haemophilus influenzae]			0	99	IVGNVGGMSAELEPLLSALHLNDTFR	Deamidated(N)@4; Deamidated(N)@22			0.0218172	2754.41	919.144	2754.39	919.137	3	30	1.1.1.11912.1	41.2024	142218
1	146.18	146.18	85.61	85.61	85.61	WP_046067692.1	outer membrane protein assembly factor BamA [Haemophilus influenzae]			0	99	IVGNVGGMSAELEPLLSALHLNDTFR	Deamidated(N)@4; Deamidated(N)@22			0.0452546	2754.44	919.152	2754.39	919.137	3	26	1.1.1.12367.1	42.4391	81965.5
1	146.18	146.18	85.61	85.61	85.61	WP_046067692.1	outer membrane protein assembly factor BamA [Haemophilus influenzae]			0	99	IVGNVGGMSAELEPLLSALHLNDTFR				1.00236	2753.42	918.815	2752.42	918.481	3	33	1.1.1.12373.1	42.4563	96090.7
1	146.18	146.18	85.61	85.61	85.61	WP_046067692.1	outer membrane protein assembly factor BamA [Haemophilus influenzae]			0	99	IVGNVGGMSAELEPLLSALHLNDTFR				1.00804	2753.43	918.817	2752.42	918.481	3	28	1.1.1.12505.1	42.8256	76636.8
1	146.18	146.18	85.61	85.61	85.61	WP_046067692.1	outer membrane protein assembly factor BamA [Haemophilus influenzae]			0	99	IVGNVGGMSAELEPLLSALHLNDTFR				1.00603	2753.43	918.817	2752.42	918.481	3	29	1.1.1.12541.1	42.9291	62093.7
1	146.18	146.18	85.61	85.61	85.61	WP_046067692.1	outer membrane protein assembly factor BamA [Haemophilus influenzae]			0	99	IVGNVGGMSAELEPLLSALHLNDTFR				1.00896	2753.43	918.817	2752.42	918.481	3	29	1.1.1.12560.1	42.9829	146009
1	146.18	146.18	85.61	85.61	85.61	WP_046067692.1	outer membrane protein assembly factor BamA [Haemophilus influenzae]			0	99	IVGNVGGMSAELEPLLSALHLNDTFR				2.01274	2754.43	919.152	2752.42	918.481	3	26	1.1.1.12675.1	43.3049	62320
1	146.18	146.18	85.61	85.61	85.61	WP_046067692.1	outer membrane protein assembly factor BamA [Haemophilus influenzae]			0	99	IVGNVGGMSAELEPLLSALHLNDTFR	Deamidated(N)@4; Deamidated(N)@22			0.0342683	2754.42	919.149	2754.39	919.137	3	24	1.1.1.12683.1	43.3278	75632.2
1	146.18	146.18	85.61	85.61	85.61	WP_046067692.1	outer membrane protein assembly factor BamA [Haemophilus influenzae]			0	99	IVGNVGGMSAELEPLLSALHLNDTFR				1.00603	2753.43	918.817	2752.42	918.481	3	30	1.1.1.12807.1	43.6802	77886.6
1	146.18	146.18	85.61	85.61	85.61	WP_046067692.1	outer membrane protein assembly factor BamA [Haemophilus influenzae]			0	99	IVGNVGGMSAELEPLLSALHLNDTFR				2.00981	2754.43	919.151	2752.42	918.481	3	27	1.1.1.12907.1	43.9612	71066.9
1	146.18	146.18	85.61	85.61	85.61	WP_046067692.1	outer membrane protein assembly factor BamA [Haemophilus influenzae]			0	99	IVGNVGGMSAELEPLLSALHLNDTFR	Ammonia-loss(N)@4; Oxidation(M)@8; Deamidated(N)@22			0.0527938	2752.43	918.483	2752.37	918.465	3	24	1.1.1.12975.1	44.1554	94913.3
1	146.18	146.18	85.61	85.61	85.61	WP_046067692.1	outer membrane protein assembly factor BamA [Haemophilus influenzae]			0	99	IVGNVGGMSAELEPLLSALHLNDTFR				1.00017	2753.42	918.815	2752.42	918.481	3	28	1.1.1.12988.1	44.1918	53518.6
1	146.18	146.18	85.61	85.61	85.61	WP_046067692.1	outer membrane protein assembly factor BamA [Haemophilus influenzae]			0	99	IVGNVGGMSAELEPLLSALHLNDTFR				1.00676	2753.43	918.817	2752.42	918.481	3	30	1.1.1.13053.1	44.3779	67317.2
1	146.18	146.18	85.61	85.61	85.61	WP_046067692.1	outer membrane protein assembly factor BamA [Haemophilus influenzae]			0	99	IVGNVGGMSAELEPLLSALHLNDTFR				0.0100186	2752.43	918.485	2752.42	918.481	3	28	2.1.1.13513.1	33.9024	866430
1	146.18	146.18	85.61	85.61	85.61	WP_046067692.1	outer membrane protein assembly factor BamA [Haemophilus influenzae]			0	52.85	IVGNVGGMSAELEPLLSALHLNDTFR	Formyl@N-term; Deamidated(N)@4			0.0201652	2781.42	928.148	2781.4	928.141	3	23	1.1.1.11105.1	39.0866	135018
1	146.18	146.18	85.61	85.61	85.61	WP_046067692.1	outer membrane protein assembly factor BamA [Haemophilus influenzae]			0	52.85	IVGNVGGMSAELEPLLSALHLNDTFR	Formyl@N-term; Deamidated(N)@4			0.0144889	2781.42	928.146	2781.4	928.141	3	20	1.1.1.11157.1	39.2216	104497
1	146.18	146.18	85.61	85.61	85.61	WP_046067692.1	outer membrane protein assembly factor BamA [Haemophilus influenzae]			0	99	IVGNVGGMSAELEPLLSALHLNDTFRR	Oxidation(M)@8		missed R-R@26	0.00088762	2924.52	732.137	2924.52	732.137	4	25	1.1.1.6194.1	28.2827	9018172
1	146.18	146.18	85.61	85.61	85.61	WP_046067692.1	outer membrane protein assembly factor BamA [Haemophilus influenzae]			0	99	IVGNVGGMSAELEPLLSALHLNDTFRR	Oxidation(M)@8		missed R-R@26	0.00088762	2924.52	732.137	2924.52	732.137	4	22	1.1.1.6199.1	28.2954	16942410
1	146.18	146.18	85.61	85.61	85.61	WP_046067692.1	outer membrane protein assembly factor BamA [Haemophilus influenzae]			0	99	IVGNVGGMSAELEPLLSALHLNDTFRR	Oxidation(M)@8		missed R-R@26	0.000989032	2924.52	975.847	2924.52	975.847	3	18	1.1.1.6243.1	28.3868	8422075
1	146.18	146.18	85.61	85.61	85.61	WP_046067692.1	outer membrane protein assembly factor BamA [Haemophilus influenzae]			0	99	IVGNVGGMSAELEPLLSALHLNDTFRR	Oxidation(M)@8		missed R-R@26	-0.000821354	2924.52	732.136	2924.52	732.137	4	20	1.1.1.6250.1	28.4032	37790230
1	146.18	146.18	85.61	85.61	85.61	WP_046067692.1	outer membrane protein assembly factor BamA [Haemophilus influenzae]			0	99	IVGNVGGMSAELEPLLSALHLNDTFRR	Oxidation(M)@8		missed R-R@26	-0.0045041	2924.51	975.845	2924.52	975.847	3	18	1.1.1.6254.1	28.41	8605229
1	146.18	146.18	85.61	85.61	85.61	WP_046067692.1	outer membrane protein assembly factor BamA [Haemophilus influenzae]			0	99	IVGNVGGMSAELEPLLSALHLNDTFRR	Oxidation(M)@8		missed R-R@26	-0.00155377	2924.52	732.136	2924.52	732.137	4	25	1.1.1.6259.1	28.4228	42846330
1	146.18	146.18	85.61	85.61	85.61	WP_046067692.1	outer membrane protein assembly factor BamA [Haemophilus influenzae]			0	99	IVGNVGGMSAELEPLLSALHLNDTFRR	Oxidation(M)@8		missed R-R@26	-0.00358858	2924.51	975.845	2924.52	975.847	3	17	1.1.1.6305.1	28.5174	7054289
1	146.18	146.18	85.61	85.61	85.61	WP_046067692.1	outer membrane protein assembly factor BamA [Haemophilus influenzae]			0	99	IVGNVGGMSAELEPLLSALHLNDTFRR	Oxidation(M)@8		missed R-R@26	-0.00204205	2924.52	732.136	2924.52	732.137	4	23	1.1.1.6309.1	28.5284	28980900
1	146.18	146.18	85.61	85.61	85.61	WP_046067692.1	outer membrane protein assembly factor BamA [Haemophilus influenzae]			0	99	IVGNVGGMSAELEPLLSALHLNDTFRR	Oxidation(M)@8		missed R-R@26	-0.00194064	2924.52	975.846	2924.52	975.847	3	16	1.1.1.6314.1	28.537	5708844
1	146.18	146.18	85.61	85.61	85.61	WP_046067692.1	outer membrane protein assembly factor BamA [Haemophilus influenzae]			0	99	IVGNVGGMSAELEPLLSALHLNDTFRR	Oxidation(M)@8		missed R-R@26	0.00357315	2924.52	732.138	2924.52	732.137	4	17	1.1.1.6373.1	28.6623	5563583
1	146.18	146.18	85.61	85.61	85.61	WP_046067692.1	outer membrane protein assembly factor BamA [Haemophilus influenzae]			0	99	IVGNVGGMSAELEPLLSALHLNDTFRR	Oxidation(M)@8		missed R-R@26	-0.000333075	2924.52	732.137	2924.52	732.137	4	21	1.1.1.6391.1	28.7009	5279596
1	146.18	146.18	85.61	85.61	85.61	WP_046067692.1	outer membrane protein assembly factor BamA [Haemophilus influenzae]			0	99	IVGNVGGMSAELEPLLSALHLNDTFRR	Oxidation(M)@8		missed R-R@26	-8.89364e-05	2924.52	732.137	2924.52	732.137	4	17	1.1.1.6457.1	28.8394	2404471
1	146.18	146.18	85.61	85.61	85.61	WP_046067692.1	outer membrane protein assembly factor BamA [Haemophilus influenzae]			0	99	IVGNVGGMSAELEPLLSALHLNDTFRR	Oxidation(M)@8; Deamidated(N)@22		missed R-R@26	0.0127153	2925.51	732.386	2925.5	732.383	4	24	1.1.1.6476.1	28.8803	1960769
1	146.18	146.18	85.61	85.61	85.61	WP_046067692.1	outer membrane protein assembly factor BamA [Haemophilus influenzae]			0	99	IVGNVGGMSAELEPLLSALHLNDTFRR			missed R-R@26	0.00206511	2908.53	970.516	2908.52	970.515	3	24	1.1.1.7729.1	31.5401	4585944
1	146.18	146.18	85.61	85.61	85.61	WP_046067692.1	outer membrane protein assembly factor BamA [Haemophilus influenzae]			0	99	IVGNVGGMSAELEPLLSALHLNDTFRR			missed R-R@26	-0.00400299	2908.52	728.137	2908.52	728.138	4	24	1.1.1.7818.1	31.7315	19921720
1	146.18	146.18	85.61	85.61	85.61	WP_046067692.1	outer membrane protein assembly factor BamA [Haemophilus influenzae]			0	99	IVGNVGGMSAELEPLLSALHLNDTFRR			missed R-R@26	-0.00327057	2908.52	728.137	2908.52	728.138	4	22	1.1.1.7828.1	31.7526	21729690
1	146.18	146.18	85.61	85.61	85.61	WP_046067692.1	outer membrane protein assembly factor BamA [Haemophilus influenzae]			0	99	IVGNVGGMSAELEPLLSALHLNDTFRR			missed R-R@26	-0.00287872	2908.52	970.514	2908.52	970.515	3	27	1.1.1.7852.1	31.8022	2557203
1	146.18	146.18	85.61	85.61	85.61	WP_046067692.1	outer membrane protein assembly factor BamA [Haemophilus influenzae]			0	99	IVGNVGGMSAELEPLLSALHLNDTFRR			missed R-R@26	-0.00327057	2908.52	728.137	2908.52	728.138	4	21	1.1.1.7890.1	31.8836	8997397
1	146.18	146.18	85.61	85.61	85.61	WP_046067692.1	outer membrane protein assembly factor BamA [Haemophilus influenzae]			0	99	IVGNVGGMSAELEPLLSALHLNDTFRR			missed R-R@26	0.00206511	2908.53	970.516	2908.52	970.515	3	28	1.1.1.7916.1	31.9362	1577931
1	146.18	146.18	85.61	85.61	85.61	WP_046067692.1	outer membrane protein assembly factor BamA [Haemophilus influenzae]			0	99	IVGNVGGMSAELEPLLSALHLNDTFRR	Ammonia-loss(N)@4; Oxidation(M)@8; Deamidated(N)@22		missed R-R@26	0.0497194	2908.52	728.139	2908.48	728.126	4	23	1.1.1.7953.1	32.015	3787229
1	146.18	146.18	85.61	85.61	85.61	WP_046067692.1	outer membrane protein assembly factor BamA [Haemophilus influenzae]			0	99	IVGNVGGMSAELEPLLSALHLNDTFRR			missed R-R@26	-0.00327057	2908.52	728.137	2908.52	728.138	4	24	1.1.1.8062.1	32.2467	2358347
1	146.18	146.18	85.61	85.61	85.61	WP_046067692.1	outer membrane protein assembly factor BamA [Haemophilus influenzae]			0	99	IVGNVGGMSAELEPLLSALHLNDTFRR			missed R-R@26	-0.00473541	2908.52	728.137	2908.52	728.138	4	25	1.1.1.8124.1	32.379	1369695
1	146.18	146.18	85.61	85.61	85.61	WP_046067692.1	outer membrane protein assembly factor BamA [Haemophilus influenzae]			0	99	IVGNVGGMSAELEPLLSALHLNDTFRR			missed R-R@26	-0.00668852	2908.52	728.136	2908.52	728.138	4	22	1.1.1.8143.1	32.4199	1518516
1	146.18	146.18	85.61	85.61	85.61	WP_046067692.1	outer membrane protein assembly factor BamA [Haemophilus influenzae]			0	99	IVGNVGGMSAELEPLLSALHLNDTFRR			missed R-R@26	-0.00107332	2908.52	728.138	2908.52	728.138	4	21	1.1.1.8193.1	32.5275	1258370
1	146.18	146.18	85.61	85.61	85.61	WP_046067692.1	outer membrane protein assembly factor BamA [Haemophilus influenzae]			0	99	IVGNVGGMSAELEPLLSALHLNDTFRR			missed R-R@26	-0.0101065	2908.51	728.135	2908.52	728.138	4	25	1.1.1.8366.1	32.8975	862302
1	146.18	146.18	85.61	85.61	85.61	WP_046067692.1	outer membrane protein assembly factor BamA [Haemophilus influenzae]			0	99	IVGNVGGMSAELEPLLSALHLNDTFRR			missed R-R@26	-0.00473541	2908.52	728.137	2908.52	728.138	4	24	1.1.1.8389.1	32.9492	1420361
1	146.18	146.18	85.61	85.61	85.61	WP_046067692.1	outer membrane protein assembly factor BamA [Haemophilus influenzae]			0	99	IVGNVGGMSAELEPLLSALHLNDTFRR	Ammonia-loss(N)@4; Oxidation(M)@8; Deamidated(N)@22		missed R-R@26	0.047278	2908.52	728.138	2908.48	728.126	4	21	1.1.1.7711.1	31.501	5882269
1	146.18	146.18	85.61	85.61	85.61	WP_046067692.1	outer membrane protein assembly factor BamA [Haemophilus influenzae]			0	99	IVGNVGGMSAELEPLLSALHLNDTFRR			missed R-R@26	0.00957239	2908.53	970.518	2908.52	970.515	3	20	1.1.1.7722.1	31.5239	2205572
1	146.18	146.18	85.61	85.61	85.61	WP_046067692.1	outer membrane protein assembly factor BamA [Haemophilus influenzae]			0	99	IVGNVGGMSAELEPLLSALHLNDTFRR			missed R-R@26	-0.00107332	2908.52	728.138	2908.52	728.138	4	20	1.1.1.7758.1	31.6023	58513110
1	146.18	146.18	85.61	85.61	85.61	WP_046067692.1	outer membrane protein assembly factor BamA [Haemophilus influenzae]			0	99	IVGNVGGMSAELEPLLSALHLNDTFRR			missed R-R@26	-0.00204987	2908.52	728.138	2908.52	728.138	4	20	1.1.1.7768.1	31.6234	50322100
1	146.18	146.18	85.61	85.61	85.61	WP_046067692.1	outer membrane protein assembly factor BamA [Haemophilus influenzae]			0	99	IVGNVGGMSAELEPLLSALHLNDTFRR			missed R-R@26	-0.00544218	2908.52	970.513	2908.52	970.515	3	21	1.1.1.7789.1	31.6685	7323115
1	146.18	146.18	85.61	85.61	85.61	WP_046067692.1	outer membrane protein assembly factor BamA [Haemophilus influenzae]			0	99	IVGNVGGMSAELEPLLSALHLNDTFRR			missed R-R@26	-0.00452666	2908.52	970.513	2908.52	970.515	3	20	1.1.1.7839.1	31.7752	4739669
1	146.18	146.18	85.61	85.61	85.61	WP_046067692.1	outer membrane protein assembly factor BamA [Haemophilus influenzae]			0	99	IVGNVGGMSAELEPLLSALHLNDTFRR			missed R-R@26	0.00114958	2908.52	970.515	2908.52	970.515	3	20	1.1.1.7930.1	31.9684	2475901
1	146.18	146.18	85.61	85.61	85.61	WP_046067692.1	outer membrane protein assembly factor BamA [Haemophilus influenzae]			0	99	IVGNVGGMSAELEPLLSALHLNDTFRR			missed R-R@26	-0.00327057	2908.52	728.137	2908.52	728.138	4	18	1.1.1.7940.1	31.9889	4877171
1	146.18	146.18	85.61	85.61	85.61	WP_046067692.1	outer membrane protein assembly factor BamA [Haemophilus influenzae]			0	99	IVGNVGGMSAELEPLLSALHLNDTFRR			missed R-R@26	-0.000829176	2908.52	728.138	2908.52	728.138	4	22	1.1.1.8000.1	32.1155	3017274
1	146.18	146.18	85.61	85.61	85.61	WP_046067692.1	outer membrane protein assembly factor BamA [Haemophilus influenzae]			0	99	IVGNVGGMSAELEPLLSALHLNDTFRR	Ammonia-loss(N)@4; Oxidation(M)@8; Deamidated(N)@22		missed R-R@26	0.0443483	2908.52	728.137	2908.48	728.126	4	22	1.1.1.8011.1	32.1382	2986771
1	146.18	146.18	85.61	85.61	85.61	WP_046067692.1	outer membrane protein assembly factor BamA [Haemophilus influenzae]			0	99	IVGNVGGMSAELEPLLSALHLNDTFRR	Ammonia-loss(N)@4; Oxidation(M)@8; Deamidated(N)@22		missed R-R@26	0.0497194	2908.52	728.139	2908.48	728.126	4	20	1.1.1.8074.1	32.2715	2095310
1	146.18	146.18	85.61	85.61	85.61	WP_046067692.1	outer membrane protein assembly factor BamA [Haemophilus influenzae]			0	99	IVGNVGGMSAELEPLLSALHLNDTFRR			missed R-R@26	0.00112394	2908.52	728.138	2908.52	728.138	4	19	1.1.1.8212.1	32.5688	1436658
1	146.18	146.18	85.61	85.61	85.61	WP_046067692.1	outer membrane protein assembly factor BamA [Haemophilus influenzae]			0	99	IVGNVGGMSAELEPLLSALHLNDTFRR			missed R-R@26	-0.00888578	2908.51	728.136	2908.52	728.138	4	18	1.1.1.8284.1	32.7212	1098657
1	146.18	146.18	85.61	85.61	85.61	WP_046067692.1	outer membrane protein assembly factor BamA [Haemophilus influenzae]			0	99	IVGNVGGMSAELEPLLSALHLNDTFRR			missed R-R@26	-9.67575e-05	2908.52	728.138	2908.52	728.138	4	19	1.1.1.8289.1	32.7343	1266313
1	146.18	146.18	85.61	85.61	85.61	WP_046067692.1	outer membrane protein assembly factor BamA [Haemophilus influenzae]			0	99	IVGNVGGMSAELEPLLSALHLNDTFRR			missed R-R@26	-0.000340897	2908.52	728.138	2908.52	728.138	4	20	1.1.1.8845.1	33.9281	630423
1	146.18	146.18	85.61	85.61	85.61	WP_046067692.1	outer membrane protein assembly factor BamA [Haemophilus influenzae]			0	99	KISSDVIGGNAIATASAELIVPTPFVSDK			missed K-I@1	0.0010365	2899.56	967.526	2899.55	967.525	3	28	1.1.1.6614.1	29.1737	2631712
1	146.18	146.18	85.61	85.61	85.61	WP_046067692.1	outer membrane protein assembly factor BamA [Haemophilus influenzae]			0	99	KYENDDVEQFQFSIGGSF			missed K-Y@1	-0.00147296	2108.93	1055.47	2108.93	1055.47	2	23	1.1.1.5420.1	26.6416	13884090
1	146.18	146.18	85.61	85.61	85.61	WP_046067692.1	outer membrane protein assembly factor BamA [Haemophilus influenzae]			0	99	KYENDDVEQFQFSIGGSF			missed K-Y@1	-0.00342607	2108.93	1055.47	2108.93	1055.47	2	25	1.1.1.5431.1	26.6648	21982950
1	146.18	146.18	85.61	85.61	85.61	WP_046067692.1	outer membrane protein assembly factor BamA [Haemophilus influenzae]			0	99	KYENDDVEQFQFSIGGSF			missed K-Y@1	-0.00147296	2108.93	1055.47	2108.93	1055.47	2	26	1.1.1.5479.1	26.768	31439930
1	146.18	146.18	85.61	85.61	85.61	WP_046067692.1	outer membrane protein assembly factor BamA [Haemophilus influenzae]			0	99	KYENDDVEQFQFSIGGSF			missed K-Y@1	-0.00147296	2108.93	1055.47	2108.93	1055.47	2	25	1.1.1.5489.1	26.7891	30098410
1	146.18	146.18	85.61	85.61	85.61	WP_046067692.1	outer membrane protein assembly factor BamA [Haemophilus influenzae]			0	99	KYENDDVEQFQFSIGGSF			missed K-Y@1	-0.00147296	2108.93	1055.47	2108.93	1055.47	2	25	1.1.1.5542.1	26.901	18084130
1	146.18	146.18	85.61	85.61	85.61	WP_046067692.1	outer membrane protein assembly factor BamA [Haemophilus influenzae]			0	99	KYENDDVEQFQFSIGGSF			missed K-Y@1	0.000480151	2108.93	1055.47	2108.93	1055.47	2	24	1.1.1.5551.1	26.9204	16523850
1	146.18	146.18	85.61	85.61	85.61	WP_046067692.1	outer membrane protein assembly factor BamA [Haemophilus influenzae]			0	99	KYENDDVEQFQFSIGGSF			missed K-Y@1	0.00438638	2108.94	1055.48	2108.93	1055.47	2	25	1.1.1.5604.1	27.0321	11973170
1	146.18	146.18	85.61	85.61	85.61	WP_046067692.1	outer membrane protein assembly factor BamA [Haemophilus influenzae]			0	99	KYENDDVEQFQFSIGGSF			missed K-Y@1	0.00438638	2108.94	1055.48	2108.93	1055.47	2	26	1.1.1.5679.1	27.1933	6753316
1	146.18	146.18	85.61	85.61	85.61	WP_046067692.1	outer membrane protein assembly factor BamA [Haemophilus influenzae]			0	99	KYENDDVEQFQFSIGGSF			missed K-Y@1	-0.00342607	2108.93	1055.47	2108.93	1055.47	2	24	1.1.1.5731.1	27.303	5404257
1	146.18	146.18	85.61	85.61	85.61	WP_046067692.1	outer membrane protein assembly factor BamA [Haemophilus influenzae]			0	99	KYENDDVEQFQFSIGGSF			missed K-Y@1	-0.00342607	2108.93	1055.47	2108.93	1055.47	2	25	1.1.1.5739.1	27.321	4569258
1	146.18	146.18	85.61	85.61	85.61	WP_046067692.1	outer membrane protein assembly factor BamA [Haemophilus influenzae]			0	99	KYENDDVEQFQFSIGGSF			missed K-Y@1	-0.00147296	2108.93	1055.47	2108.93	1055.47	2	26	1.1.1.5794.1	27.4349	4289549
1	146.18	146.18	85.61	85.61	85.61	WP_046067692.1	outer membrane protein assembly factor BamA [Haemophilus influenzae]			0	99	KYENDDVEQFQFSIGGSF			missed K-Y@1	-0.00147296	2108.93	1055.47	2108.93	1055.47	2	26	1.1.1.5801.1	27.4512	3971359
1	146.18	146.18	85.61	85.61	85.61	WP_046067692.1	outer membrane protein assembly factor BamA [Haemophilus influenzae]			0	99	KYENDDVEQFQFSIGGSF			missed K-Y@1	-0.00562333	2108.93	1055.47	2108.93	1055.47	2	23	1.1.1.5855.1	27.5631	3249240
1	146.18	146.18	85.61	85.61	85.61	WP_046067692.1	outer membrane protein assembly factor BamA [Haemophilus influenzae]			0	99	KYENDDVEQFQFSIGGSF			missed K-Y@1	-0.00757644	2108.93	1055.47	2108.93	1055.47	2	24	1.1.1.5976.1	27.8199	2187235
1	146.18	146.18	85.61	85.61	85.61	WP_046067692.1	outer membrane protein assembly factor BamA [Haemophilus influenzae]			0	99	KYENDDVEQFQFSIGGSF			missed K-Y@1	-0.0134358	2108.92	1055.47	2108.93	1055.47	2	26	1.1.1.5986.1	27.8412	2411893
1	146.18	146.18	85.61	85.61	85.61	WP_046067692.1	outer membrane protein assembly factor BamA [Haemophilus influenzae]			0	99	KYENDDVEQFQFSIGGSF			missed K-Y@1	-0.00734925	2108.93	1055.47	2108.93	1055.47	2	18	1.1.1.12496.1	42.801	51686.4
1	146.18	146.18	85.61	85.61	85.61	WP_046067692.1	outer membrane protein assembly factor BamA [Haemophilus influenzae]			0	99	KYENDDVEQFQFSIGGSF			missed K-Y@1	0.995396	2109.93	1055.97	2108.93	1055.47	2	20	1.1.1.16449.1	55.1245	36000
1	146.18	146.18	85.61	85.61	85.61	WP_046067692.1	outer membrane protein assembly factor BamA [Haemophilus influenzae]			0	99	KYENDDVEQFQFSIGGSF			missed K-Y@1	0.0195695	2108.95	1055.48	2108.93	1055.47	2	20	1.1.1.16471.1	55.1874	23684.2
1	146.18	146.18	85.61	85.61	85.61	WP_046067692.1	outer membrane protein assembly factor BamA [Haemophilus influenzae]			0	99	KYENDDVEQFQFSIGGSF	Deamidated(Q)@9		missed K-Y@1	0.013578	2109.93	1055.97	2109.92	1055.97	2	19	1.1.1.16521.1	55.3304	22834.1
1	146.18	146.18	85.61	85.61	85.61	WP_046067692.1	outer membrane protein assembly factor BamA [Haemophilus influenzae]			0	99	KYENDDVEQFQFSIGGSF	Deamidated(Q)@11		missed K-Y@1	0.013578	2109.93	1055.97	2109.92	1055.97	2	19	1.1.1.16521.1	55.3304	22834.1
1	146.18	146.18	85.61	85.61	85.61	WP_046067692.1	outer membrane protein assembly factor BamA [Haemophilus influenzae]			0	99	KYENDDVEQFQFSIGGSF	Deamidated(Q)@9		missed K-Y@1	0.0375037	2109.95	1055.98	2109.92	1055.97	2	20	1.1.1.16570.1	55.4721	16774.5
1	146.18	146.18	85.61	85.61	85.61	WP_046067692.1	outer membrane protein assembly factor BamA [Haemophilus influenzae]			0	99	KYENDDVEQFQFSIGGSF			missed K-Y@1	-0.00347121	2108.93	1055.47	2108.93	1055.47	2	24	3.1.1.5465.1	26.8445	3009273
1	146.18	146.18	85.61	85.61	85.61	WP_046067692.1	outer membrane protein assembly factor BamA [Haemophilus influenzae]			0	99	LASLTFKGNESVSSSTLQEQMELQPDSWWK	Oxidation(M)@21		missed K-G@7	0.00230114	3441.64	1148.22	3441.64	1148.22	3	30	1.1.1.4652.1	25.0228	9819530
1	146.18	146.18	85.61	85.61	85.61	WP_046067692.1	outer membrane protein assembly factor BamA [Haemophilus influenzae]			0	99	LASLTFKGNESVSSSTLQEQMELQPDSWWK	Oxidation(M)@21		missed K-G@7	-0.000994741	3441.64	1148.22	3441.64	1148.22	3	25	1.1.1.4664.1	25.0469	8188730
1	146.18	146.18	85.61	85.61	85.61	WP_046067692.1	outer membrane protein assembly factor BamA [Haemophilus influenzae]			0	99	LASLTFKGNESVSSSTLQEQMELQPDSWWK			missed K-G@7	-0.00170525	3425.64	1142.89	3425.65	1142.89	3	34	1.1.1.5443.1	26.6895	5882796
1	146.18	146.18	85.61	85.61	85.61	WP_046067692.1	outer membrane protein assembly factor BamA [Haemophilus influenzae]			0	99	LASLTFKGNESVSSSTLQEQMELQPDSWWK			missed K-G@7	-0.00170525	3425.64	1142.89	3425.65	1142.89	3	35	1.1.1.5452.1	26.7093	9835015
1	146.18	146.18	85.61	85.61	85.61	WP_046067692.1	outer membrane protein assembly factor BamA [Haemophilus influenzae]			0	99	LASLTFKGNESVSSSTLQEQMELQPDSWWK			missed K-G@7	0.00415408	3425.65	1142.89	3425.65	1142.89	3	28	1.1.1.5513.1	26.8388	7238176
1	146.18	146.18	85.61	85.61	85.61	WP_046067692.1	outer membrane protein assembly factor BamA [Haemophilus influenzae]			0	99	LASLTFKGNESVSSSTLQEQMELQPDSWWK			missed K-G@7	0.0100134	3425.65	1142.89	3425.65	1142.89	3	28	1.1.1.5565.1	26.9488	2490561
1	146.18	146.18	85.61	85.61	85.61	WP_046067692.1	outer membrane protein assembly factor BamA [Haemophilus influenzae]			0	99	LPFYQTYTAGGIGSLR				0.0161043	1742.92	872.465	1742.9	872.457	2	27	1.1.1.4258.1	24.1895	11973100
1	146.18	146.18	85.61	85.61	85.61	WP_046067692.1	outer membrane protein assembly factor BamA [Haemophilus influenzae]			0	99	LPFYQTYTAGGIGSLR				0.00841391	1742.91	872.461	1742.9	872.457	2	26	1.1.1.4269.1	24.2121	27062410
1	146.18	146.18	85.61	85.61	85.61	WP_046067692.1	outer membrane protein assembly factor BamA [Haemophilus influenzae]			0	99	LPFYQTYTAGGIGSLR				0.000744187	1742.9	581.974	1742.9	581.974	3	21	1.1.1.4292.1	24.2589	4889064
1	146.18	146.18	85.61	85.61	85.61	WP_046067692.1	outer membrane protein assembly factor BamA [Haemophilus influenzae]			0	99	LPFYQTYTAGGIGSLR				0.00450769	1742.9	872.459	1742.9	872.457	2	26	1.1.1.4318.1	24.3161	38969120
1	146.18	146.18	85.61	85.61	85.61	WP_046067692.1	outer membrane protein assembly factor BamA [Haemophilus influenzae]			0	99	LPFYQTYTAGGIGSLR				0.00572838	1742.9	872.46	1742.9	872.457	2	27	1.1.1.4329.1	24.3389	35247580
1	146.18	146.18	85.61	85.61	85.61	WP_046067692.1	outer membrane protein assembly factor BamA [Haemophilus influenzae]			0	99	LPFYQTYTAGGIGSLR				0.00422317	1742.9	581.975	1742.9	581.974	3	20	1.1.1.4356.1	24.3933	3248403
1	146.18	146.18	85.61	85.61	85.61	WP_046067692.1	outer membrane protein assembly factor BamA [Haemophilus influenzae]			0	99	LPFYQTYTAGGIGSLR				-0.00145306	1742.9	581.973	1742.9	581.974	3	19	1.1.1.4365.1	24.4128	2756072
1	146.18	146.18	85.61	85.61	85.61	WP_046067692.1	outer membrane protein assembly factor BamA [Haemophilus influenzae]			0	99	LPFYQTYTAGGIGSLR				0.00340906	1742.9	872.459	1742.9	872.457	2	25	1.1.1.4378.1	24.4433	31610010
1	146.18	146.18	85.61	85.61	85.61	WP_046067692.1	outer membrane protein assembly factor BamA [Haemophilus influenzae]			0	99	LPFYQTYTAGGIGSLR				0.00377527	1742.9	872.459	1742.9	872.457	2	26	1.1.1.4388.1	24.4647	28990800
1	146.18	146.18	85.61	85.61	85.61	WP_046067692.1	outer membrane protein assembly factor BamA [Haemophilus influenzae]			0	99	LPFYQTYTAGGIGSLR				0.00597252	1742.91	872.46	1742.9	872.457	2	26	1.1.1.4439.1	24.5728	13663330
1	146.18	146.18	85.61	85.61	85.61	WP_046067692.1	outer membrane protein assembly factor BamA [Haemophilus influenzae]			0	99	LPFYQTYTAGGIGSLR				0.00658287	1742.91	872.46	1742.9	872.457	2	27	1.1.1.4448.1	24.5922	12363450
1	146.18	146.18	85.61	85.61	85.61	WP_046067692.1	outer membrane protein assembly factor BamA [Haemophilus influenzae]			0	99	LPFYQTYTAGGIGSLR				0.00792563	1742.91	872.461	1742.9	872.457	2	27	1.1.1.4502.1	24.7043	7934311
1	146.18	146.18	85.61	85.61	85.61	WP_046067692.1	outer membrane protein assembly factor BamA [Haemophilus influenzae]			0	99	LPFYQTYTAGGIGSLR				0.00658287	1742.91	872.46	1742.9	872.457	2	26	1.1.1.4511.1	24.724	6112122
1	146.18	146.18	85.61	85.61	85.61	WP_046067692.1	outer membrane protein assembly factor BamA [Haemophilus influenzae]			0	99	LPFYQTYTAGGIGSLR				0.00841391	1742.91	872.461	1742.9	872.457	2	27	1.1.1.4587.1	24.8827	4018408
1	146.18	146.18	85.61	85.61	85.61	WP_046067692.1	outer membrane protein assembly factor BamA [Haemophilus influenzae]			0	99	LPFYQTYTAGGIGSLR				0.00658287	1742.91	872.46	1742.9	872.457	2	24	1.1.1.4597.1	24.9042	4233866
1	146.18	146.18	85.61	85.61	85.61	WP_046067692.1	outer membrane protein assembly factor BamA [Haemophilus influenzae]			0	99	LPFYQTYTAGGIGSLR				-0.068612	1742.83	872.423	1742.9	872.457	2	27	1.1.1.4255.1	24.1804	3478835
1	146.18	146.18	85.61	85.61	85.61	WP_046067692.1	outer membrane protein assembly factor BamA [Haemophilus influenzae]			0	19.71	LPFYQTYTAGGIGSLR	Deamidated(Q)@5			0.0153588	1743.9	872.957	1743.88	872.949	2	11	1.1.1.6612.1	29.1702	3329661
1	146.18	146.18	85.61	85.61	85.61	WP_046067692.1	outer membrane protein assembly factor BamA [Haemophilus influenzae]			0	99	LSADVQGFYPLDR				6.31224e-06	1479.74	740.875	1479.74	740.875	2	19	1.1.1.3448.1	22.4613	14278870
1	146.18	146.18	85.61	85.61	85.61	WP_046067692.1	outer membrane protein assembly factor BamA [Haemophilus influenzae]			0	99	LSADVQGFYPLDR				-0.00109231	1479.73	740.875	1479.74	740.875	2	21	1.1.1.3458.1	22.4831	22476600
1	146.18	146.18	85.61	85.61	85.61	WP_046067692.1	outer membrane protein assembly factor BamA [Haemophilus influenzae]			0	99	LSADVQGFYPLDR				-0.00121438	1479.73	740.875	1479.74	740.875	2	20	1.1.1.3509.1	22.5917	9235658
1	146.18	146.18	85.61	85.61	85.61	WP_046067692.1	outer membrane protein assembly factor BamA [Haemophilus influenzae]			0	99	LSADVQGFYPLDR				0.000372521	1479.74	740.875	1479.74	740.875	2	20	1.1.1.3581.1	22.7452	7139564
1	146.18	146.18	85.61	85.61	85.61	WP_046067692.1	outer membrane protein assembly factor BamA [Haemophilus influenzae]			0	99	LSADVQGFYPLDR				0.00220356	1479.74	740.876	1479.74	740.875	2	20	1.1.1.3591.1	22.7665	6279618
1	146.18	146.18	85.61	85.61	85.61	WP_046067692.1	outer membrane protein assembly factor BamA [Haemophilus influenzae]			0	99	LSADVQGFYPLDRDHLWVVSAK			missed R-D@13	-0.00561263	2515.28	839.434	2515.29	839.436	3	27	1.1.1.4486.1	24.6685	6178527
1	146.18	146.18	85.61	85.61	85.61	WP_046067692.1	outer membrane protein assembly factor BamA [Haemophilus influenzae]			0	99	LSADVQGFYPLDRDHLWVVSAK			missed R-D@13	-0.000220916	2515.29	629.829	2515.29	629.829	4	21	1.1.1.4489.1	24.6776	29830150
1	146.18	146.18	85.61	85.61	85.61	WP_046067692.1	outer membrane protein assembly factor BamA [Haemophilus influenzae]			0	99	LSADVQGFYPLDRDHLWVVSAK			missed R-D@13	-0.00268296	2515.28	839.435	2515.29	839.436	3	24	1.1.1.4492.1	24.6828	17406880
1	146.18	146.18	85.61	85.61	85.61	WP_046067692.1	outer membrane protein assembly factor BamA [Haemophilus influenzae]			0	99	LSADVQGFYPLDRDHLWVVSAK			missed R-D@13	0.000999779	2515.29	629.829	2515.29	629.829	4	25	1.1.1.4498.1	24.6974	69553310
1	146.18	146.18	85.61	85.61	85.61	WP_046067692.1	outer membrane protein assembly factor BamA [Haemophilus influenzae]			0	99	LSADVQGFYPLDRDHLWVVSAK			missed R-D@13	-0.00331397	2515.28	1258.65	2515.29	1258.65	2	22	1.1.1.4505.1	24.7093	5815441
1	146.18	146.18	85.61	85.61	85.61	WP_046067692.1	outer membrane protein assembly factor BamA [Haemophilus influenzae]			0	99	LSADVQGFYPLDRDHLWVVSAK			missed R-D@13	-0.00136086	2515.29	1258.65	2515.29	1258.65	2	21	1.1.1.4509.1	24.7206	10304340
1	146.18	146.18	85.61	85.61	85.61	WP_046067692.1	outer membrane protein assembly factor BamA [Haemophilus influenzae]			0	99	LSADVQGFYPLDRDHLWVVSAK			missed R-D@13	0.00134533	2515.29	839.436	2515.29	839.436	3	23	1.1.1.4538.1	24.7827	114255400
1	146.18	146.18	85.61	85.61	85.61	WP_046067692.1	outer membrane protein assembly factor BamA [Haemophilus influenzae]			0	99	LSADVQGFYPLDRDHLWVVSAK			missed R-D@13	0.0017322	2515.29	629.829	2515.29	629.829	4	24	1.1.1.4548.1	24.8034	186509100
1	146.18	146.18	85.61	85.61	85.61	WP_046067692.1	outer membrane protein assembly factor BamA [Haemophilus influenzae]			0	99	LSADVQGFYPLDRDHLWVVSAK			missed R-D@13	0.000429809	2515.29	839.436	2515.29	839.436	3	26	1.1.1.4549.1	24.8051	98386180
1	146.18	146.18	85.61	85.61	85.61	WP_046067692.1	outer membrane protein assembly factor BamA [Haemophilus influenzae]			0	99	LSADVQGFYPLDRDHLWVVSAK			missed R-D@13	0.00222047	2515.29	629.829	2515.29	629.829	4	25	1.1.1.4558.1	24.8244	155874600
1	146.18	146.18	85.61	85.61	85.61	WP_046067692.1	outer membrane protein assembly factor BamA [Haemophilus influenzae]			0	99	LSADVQGFYPLDRDHLWVVSAK			missed R-D@13	-0.00136086	2515.29	1258.65	2515.29	1258.65	2	18	1.1.1.4560.1	24.8278	13852450
1	146.18	146.18	85.61	85.61	85.61	WP_046067692.1	outer membrane protein assembly factor BamA [Haemophilus influenzae]			0	99	LSADVQGFYPLDRDHLWVVSAK			missed R-D@13	-0.00136086	2515.29	1258.65	2515.29	1258.65	2	19	1.1.1.4572.1	24.8528	12177050
1	146.18	146.18	85.61	85.61	85.61	WP_046067692.1	outer membrane protein assembly factor BamA [Haemophilus influenzae]			0	99	LSADVQGFYPLDRDHLWVVSAK			missed R-D@13	-0.000485712	2515.29	839.436	2515.29	839.436	3	26	1.1.1.4600.1	24.9135	26397920
1	146.18	146.18	85.61	85.61	85.61	WP_046067692.1	outer membrane protein assembly factor BamA [Haemophilus influenzae]			0	99	LSADVQGFYPLDRDHLWVVSAK			missed R-D@13	2.32231e-05	2515.29	629.829	2515.29	629.829	4	20	1.1.1.4610.1	24.9344	35599730
1	146.18	146.18	85.61	85.61	85.61	WP_046067692.1	outer membrane protein assembly factor BamA [Haemophilus influenzae]			0	99	LSADVQGFYPLDRDHLWVVSAK			missed R-D@13	-0.000485712	2515.29	839.436	2515.29	839.436	3	25	1.1.1.4612.1	24.9378	19161800
1	146.18	146.18	85.61	85.61	85.61	WP_046067692.1	outer membrane protein assembly factor BamA [Haemophilus influenzae]			0	99	LSADVQGFYPLDRDHLWVVSAK			missed R-D@13	0.0017322	2515.29	629.829	2515.29	629.829	4	22	1.1.1.4620.1	24.9553	30440760
1	146.18	146.18	85.61	85.61	85.61	WP_046067692.1	outer membrane protein assembly factor BamA [Haemophilus influenzae]			0	99	LSADVQGFYPLDRDHLWVVSAK			missed R-D@13	-0.00121813	2515.28	839.436	2515.29	839.436	3	23	1.1.1.4675.1	25.0692	6357237
1	146.18	146.18	85.61	85.61	85.61	WP_046067692.1	outer membrane protein assembly factor BamA [Haemophilus influenzae]			0	99	LSADVQGFYPLDRDHLWVVSAK			missed R-D@13	0.00281017	2515.29	839.437	2515.29	839.436	3	25	1.1.1.4682.1	25.0852	6524892
1	146.18	146.18	85.61	85.61	85.61	WP_046067692.1	outer membrane protein assembly factor BamA [Haemophilus influenzae]			0	99	LSADVQGFYPLDRDHLWVVSAK			missed R-D@13	0.00793709	2515.29	839.439	2515.29	839.436	3	19	1.1.1.4757.1	25.2403	3992146
1	146.18	146.18	85.61	85.61	85.61	WP_046067692.1	outer membrane protein assembly factor BamA [Haemophilus influenzae]			0	99	LSADVQGFYPLDRDHLWVVSAK			missed R-D@13	0.00124392	2515.29	629.829	2515.29	629.829	4	23	1.1.1.4774.1	25.2771	5686011
1	146.18	146.18	85.61	85.61	85.61	WP_046067692.1	outer membrane protein assembly factor BamA [Haemophilus influenzae]			0	99	LSADVQGFYPLDRDHLWVVSAK	Oxidation(P)@10		missed R-D@13	0.000407904	2531.28	844.768	2531.28	844.768	3	24	1.1.1.4084.1	23.8193	3650613
1	146.18	146.18	85.61	85.61	85.61	WP_046067692.1	outer membrane protein assembly factor BamA [Haemophilus influenzae]			0	76.57	LSADVQGFYPLDRDHLWVVSAK			missed R-D@13	0.0180078	2515.3	839.442	2515.29	839.436	3	17	1.1.1.5114.1	25.9937	2640324
1	146.18	146.18	85.61	85.61	85.61	WP_046067692.1	outer membrane protein assembly factor BamA [Haemophilus influenzae]			0	99	NDYGTSVNLGYTEPYFTK				-0.00110435	2067.94	1034.98	2067.94	1034.98	2	28	1.1.1.3375.1	22.3009	5023445
1	146.18	146.18	85.61	85.61	85.61	WP_046067692.1	outer membrane protein assembly factor BamA [Haemophilus influenzae]			0	99	NDYGTSVNLGYTEPYFTK				-0.00110435	2067.94	1034.98	2067.94	1034.98	2	27	1.1.1.3380.1	22.3137	12525950
1	146.18	146.18	85.61	85.61	85.61	WP_046067692.1	outer membrane protein assembly factor BamA [Haemophilus influenzae]			0	99	NDYGTSVNLGYTEPYFTK				-0.00110435	2067.94	1034.98	2067.94	1034.98	2	27	1.1.1.3430.1	22.4222	19678170
1	146.18	146.18	85.61	85.61	85.61	WP_046067692.1	outer membrane protein assembly factor BamA [Haemophilus influenzae]			0	99	NDYGTSVNLGYTEPYFTK				-0.00305746	2067.94	1034.98	2067.94	1034.98	2	28	1.1.1.3439.1	22.4417	16714810
1	146.18	146.18	85.61	85.61	85.61	WP_046067692.1	outer membrane protein assembly factor BamA [Haemophilus influenzae]			0	99	NDYGTSVNLGYTEPYFTK				-0.00110435	2067.94	1034.98	2067.94	1034.98	2	27	1.1.1.3490.1	22.5509	14220510
1	146.18	146.18	85.61	85.61	85.61	WP_046067692.1	outer membrane protein assembly factor BamA [Haemophilus influenzae]			0	99	NDYGTSVNLGYTEPYFTK				-0.00305746	2067.94	1034.98	2067.94	1034.98	2	25	1.1.1.3499.1	22.5704	12899020
1	146.18	146.18	85.61	85.61	85.61	WP_046067692.1	outer membrane protein assembly factor BamA [Haemophilus influenzae]			0	99	NDYGTSVNLGYTEPYFTK				-0.00110435	2067.94	1034.98	2067.94	1034.98	2	27	1.1.1.3549.1	22.6773	15731280
1	146.18	146.18	85.61	85.61	85.61	WP_046067692.1	outer membrane protein assembly factor BamA [Haemophilus influenzae]			0	99	NDYGTSVNLGYTEPYFTK				-0.00110435	2067.94	1034.98	2067.94	1034.98	2	27	1.1.1.3558.1	22.6968	14606630
1	146.18	146.18	85.61	85.61	85.61	WP_046067692.1	outer membrane protein assembly factor BamA [Haemophilus influenzae]			0	99	NDYGTSVNLGYTEPYFTK				-0.00110435	2067.94	1034.98	2067.94	1034.98	2	27	1.1.1.3609.1	22.8059	11900510
1	146.18	146.18	85.61	85.61	85.61	WP_046067692.1	outer membrane protein assembly factor BamA [Haemophilus influenzae]			0	99	NDYGTSVNLGYTEPYFTK				-0.00110435	2067.94	1034.98	2067.94	1034.98	2	28	1.1.1.3618.1	22.8256	11021970
1	146.18	146.18	85.61	85.61	85.61	WP_046067692.1	outer membrane protein assembly factor BamA [Haemophilus influenzae]			0	99	NDYGTSVNLGYTEPYFTK				-0.00110435	2067.94	1034.98	2067.94	1034.98	2	28	1.1.1.3671.1	22.9381	5176710
1	146.18	146.18	85.61	85.61	85.61	WP_046067692.1	outer membrane protein assembly factor BamA [Haemophilus influenzae]			0	99	NGLESNVLKDLPDYGK			missed K-D@9	-0.000489005	1760.89	587.972	1760.89	587.972	3	18	1.1.1.2825.1	21.1	48809
1	146.18	146.18	85.61	85.61	85.61	WP_046067692.1	outer membrane protein assembly factor BamA [Haemophilus influenzae]			0	99	NGLESNVLKDLPDYGK			missed K-D@9	0.00262376	1760.9	587.973	1760.89	587.972	3	16	1.1.1.2837.1	21.1343	30674.9
1	146.18	146.18	85.61	85.61	85.61	WP_046067692.1	outer membrane protein assembly factor BamA [Haemophilus influenzae]			0	99	NGLESNVLKDLPDYGK			missed K-D@9	-0.000489005	1760.89	587.972	1760.89	587.972	3	18	1.1.1.2905.1	21.2954	4083682
1	146.18	146.18	85.61	85.61	85.61	WP_046067692.1	outer membrane protein assembly factor BamA [Haemophilus influenzae]			0	99	NGLESNVLKDLPDYGK			missed K-D@9	0.00115893	1760.9	587.972	1760.89	587.972	3	16	1.1.1.3007.1	21.5139	3154400
1	146.18	146.18	85.61	85.61	85.61	WP_046067692.1	outer membrane protein assembly factor BamA [Haemophilus influenzae]			0	99	NGLESNVLKDLPDYGK			missed K-D@9	0.00115893	1760.9	587.972	1760.89	587.972	3	18	1.1.1.3054.1	21.6152	4821527
1	146.18	146.18	85.61	85.61	85.61	WP_046067692.1	outer membrane protein assembly factor BamA [Haemophilus influenzae]			0	99	NTGSINFGIGYGTESGISYQASVK				0.000555121	2449.18	1225.6	2449.18	1225.6	2	24	1.1.1.3703.1	23.0061	4216081
1	146.18	146.18	85.61	85.61	85.61	WP_046067692.1	outer membrane protein assembly factor BamA [Haemophilus influenzae]			0	99	NTGSINFGIGYGTESGISYQASVK				0.00293056	2449.18	1225.6	2449.18	1225.6	2	27	1.1.1.3763.1	23.1349	6210610
1	146.18	146.18	85.61	85.61	85.61	WP_046067692.1	outer membrane protein assembly factor BamA [Haemophilus influenzae]			0	99	NTGSINFGIGYGTESGISYQASVK				0.000977452	2449.18	1225.6	2449.18	1225.6	2	27	1.1.1.3773.1	23.1562	6004415
1	146.18	146.18	85.61	85.61	85.61	WP_046067692.1	outer membrane protein assembly factor BamA [Haemophilus influenzae]			0	99	NTGSINFGIGYGTESGISYQASVK				-0.00512602	2449.17	1225.59	2449.18	1225.6	2	27	1.1.1.3844.1	23.3078	4229059
1	146.18	146.18	85.61	85.61	85.61	WP_046067692.1	outer membrane protein assembly factor BamA [Haemophilus influenzae]			0	99	NTGSINFGIGYGTESGISYQASVK				-0.00512602	2449.17	1225.59	2449.18	1225.6	2	26	1.1.1.3854.1	23.3292	3301233
1	146.18	146.18	85.61	85.61	85.61	WP_046067692.1	outer membrane protein assembly factor BamA [Haemophilus influenzae]			0	99	NTGSINFGIGYGTESGISYQASVK				-0.00512602	2449.17	1225.59	2449.18	1225.6	2	28	1.1.1.3906.1	23.4388	3292545
1	146.18	146.18	85.61	85.61	85.61	WP_046067692.1	outer membrane protein assembly factor BamA [Haemophilus influenzae]			0	99	NTGSINFGIGYGTESGISYQASVK				0.00488368	2449.18	1225.6	2449.18	1225.6	2	26	1.1.1.3936.1	23.5028	3114179
1	146.18	146.18	85.61	85.61	85.61	WP_046067692.1	outer membrane protein assembly factor BamA [Haemophilus influenzae]			0	99	NTGSINFGIGYGTESGISYQASVK				0.000977452	2449.18	1225.6	2449.18	1225.6	2	25	1.1.1.4006.1	23.652	3583966
1	146.18	146.18	85.61	85.61	85.61	WP_046067692.1	outer membrane protein assembly factor BamA [Haemophilus influenzae]			0	99	NTGSINFGIGYGTESGISYQASVK				0.0161484	2449.19	1225.6	2449.18	1225.6	2	18	1.1.1.12393.1	42.5138	66995.4
1	146.18	146.18	85.61	85.61	85.61	WP_046067692.1	outer membrane protein assembly factor BamA [Haemophilus influenzae]			0	99	NTGSINFGIGYGTESGISYQASVK	Deamidated(N)@6; Deamidated(Q)@20			0.0249762	2451.17	1226.59	2451.14	1226.58	2	21	1.1.1.16420.1	55.0436	31730.4
1	146.18	146.18	85.61	85.61	85.61	WP_046067692.1	outer membrane protein assembly factor BamA [Haemophilus influenzae]			0	99	NTGSINFGIGYGTESGISYQASVK	Deamidated(N)@1; Deamidated(Q)@20			0.0249762	2451.17	1226.59	2451.14	1226.58	2	21	1.1.1.16420.1	55.0436	31730.4
1	146.18	146.18	85.61	85.61	85.61	WP_046067692.1	outer membrane protein assembly factor BamA [Haemophilus influenzae]			0	99	NTGSINFGIGYGTESGISYQASVK				1.00302	2450.18	1226.1	2449.18	1225.6	2	23	1.1.1.16438.1	55.0943	37310.9
1	146.18	146.18	85.61	85.61	85.61	WP_046067692.1	outer membrane protein assembly factor BamA [Haemophilus influenzae]			0	99	NTGSINFGIGYGTESGISYQASVK				0.98886	2450.17	1226.09	2449.18	1225.6	2	22	1.1.1.16459.1	55.153	29299
1	146.18	146.18	85.61	85.61	85.61	WP_046067692.1	outer membrane protein assembly factor BamA [Haemophilus influenzae]			0	99	NTGSINFGIGYGTESGISYQASVK				0.0232725	2449.2	817.407	2449.18	817.399	3	29	1.1.1.16481.1	55.2154	29104.8
1	146.18	146.18	85.61	85.61	85.61	WP_046067692.1	outer membrane protein assembly factor BamA [Haemophilus influenzae]			0	99	NTGSINFGIGYGTESGISYQASVK				-0.00503272	2449.17	1225.59	2449.18	1225.6	2	23	1.1.1.16507.1	55.2908	30202.8
1	146.18	146.18	85.61	85.61	85.61	WP_046067692.1	outer membrane protein assembly factor BamA [Haemophilus influenzae]			0	99	NTGSINFGIGYGTESGISYQASVK				0.986038	2450.16	817.728	2449.18	817.399	3	26	1.1.1.16511.1	55.3011	26854.7
1	146.18	146.18	85.61	85.61	85.61	WP_046067692.1	outer membrane protein assembly factor BamA [Haemophilus influenzae]			0	99	NTGSINFGIGYGTESGISYQASVK				-0.0130893	2449.16	1225.59	2449.18	1225.6	2	23	1.1.1.16518.1	55.3228	28607
1	146.18	146.18	85.61	85.61	85.61	WP_046067692.1	outer membrane protein assembly factor BamA [Haemophilus influenzae]			0	99	NTGSINFGIGYGTESGISYQASVK				-0.00510874	2449.17	817.398	2449.18	817.399	3	25	1.1.1.16520.1	55.3278	24714.5
1	146.18	146.18	85.61	85.61	85.61	WP_046067692.1	outer membrane protein assembly factor BamA [Haemophilus influenzae]			0	99	NTGSINFGIGYGTESGISYQASVK	Deamidated(N)@6			0.0190049	2450.18	1226.1	2450.16	1226.09	2	20	1.1.1.16531.1	55.359	20687.4
1	146.18	146.18	85.61	85.61	85.61	WP_046067692.1	outer membrane protein assembly factor BamA [Haemophilus influenzae]			0	99	NTGSINFGIGYGTESGISYQASVK	Deamidated(N)@1			0.0190049	2450.18	1226.1	2450.16	1226.09	2	20	1.1.1.16531.1	55.359	20687.4
1	146.18	146.18	85.61	85.61	85.61	WP_046067692.1	outer membrane protein assembly factor BamA [Haemophilus influenzae]			0	99	NTGSINFGIGYGTESGISYQASVK				-0.00217907	2449.17	817.399	2449.18	817.399	3	26	1.1.1.16550.1	55.414	20229.4
1	146.18	146.18	85.61	85.61	85.61	WP_046067692.1	outer membrane protein assembly factor BamA [Haemophilus influenzae]			0	99	NTGSINFGIGYGTESGISYQASVK				0.00221545	2449.18	817.4	2449.18	817.399	3	22	1.1.1.16597.1	55.551	12839
1	146.18	146.18	85.61	85.61	85.61	WP_046067692.1	outer membrane protein assembly factor BamA [Haemophilus influenzae]			0	99	NTGSINFGIGYGTESGISYQASVK				2.00904	2451.19	818.069	2449.18	817.399	3	20	1.1.1.16608.1	55.5831	10163.1
1	146.18	146.18	85.61	85.61	85.61	WP_046067692.1	outer membrane protein assembly factor BamA [Haemophilus influenzae]			0	99	NTGSINFGIGYGTESGISYQASVK	Deamidated(N)@6			0.019051	2450.18	817.734	2450.16	817.727	3	18	1.1.1.16656.1	55.7239	5783.19
1	146.18	146.18	85.61	85.61	85.61	WP_046067692.1	outer membrane protein assembly factor BamA [Haemophilus influenzae]			0	99	NTGSINFGIGYGTESGISYQASVK				0.996126	2450.17	1226.09	2449.18	1225.6	2	18	1.1.1.13057.1	44.388	51573.8
1	146.18	146.18	85.61	85.61	85.61	WP_046067692.1	outer membrane protein assembly factor BamA [Haemophilus influenzae]			0	99	QDNFLGTGAAVSIAGTK				0.00103065	1648.84	825.429	1648.84	825.428	2	25	1.1.1.2750.1	20.8832	124759
1	146.18	146.18	85.61	85.61	85.61	WP_046067692.1	outer membrane protein assembly factor BamA [Haemophilus influenzae]			0	99	QDNFLGTGAAVSIAGTK				0.00286169	1648.84	825.43	1648.84	825.428	2	16	1.1.1.2804.1	21.0384	44086.7
1	146.18	146.18	85.61	85.61	85.61	WP_046067692.1	outer membrane protein assembly factor BamA [Haemophilus influenzae]			0	99	QDNFLGTGAAVSIAGTKNDYGTSVNLGYTEPYFTK			missed K-N@17	-0.000717824	3698.77	1233.93	3698.77	1233.93	3	30	1.1.1.4930.1	25.6088	19752430
1	146.18	146.18	85.61	85.61	85.61	WP_046067692.1	outer membrane protein assembly factor BamA [Haemophilus influenzae]			0	99	QDNFLGTGAAVSIAGTKNDYGTSVNLGYTEPYFTK			missed K-N@17	0.00221184	3698.78	1233.93	3698.77	1233.93	3	26	1.1.1.4940.1	25.6296	32666170
1	146.18	146.18	85.61	85.61	85.61	WP_046067692.1	outer membrane protein assembly factor BamA [Haemophilus influenzae]			0	99	QDNFLGTGAAVSIAGTKNDYGTSVNLGYTEPYFTK			missed K-N@17	0.00221184	3698.78	1233.93	3698.77	1233.93	3	25	1.1.1.4991.1	25.7366	8033235
1	146.18	146.18	85.61	85.61	85.61	WP_046067692.1	outer membrane protein assembly factor BamA [Haemophilus influenzae]			0	99	QEDDVLVISVVAKPIIADVK				0.00327671	2150.22	717.748	2150.22	717.747	3	20	1.1.1.5865.1	27.5844	2570290
1	146.18	146.18	85.61	85.61	85.61	WP_046067692.1	outer membrane protein assembly factor BamA [Haemophilus influenzae]			0	99	QEDDVLVISVVAKPIIADVK				0.00144567	2150.22	717.748	2150.22	717.747	3	19	1.1.1.5870.1	27.5973	7761997
1	146.18	146.18	85.61	85.61	85.61	WP_046067692.1	outer membrane protein assembly factor BamA [Haemophilus influenzae]			0	99	QEDDVLVISVVAKPIIADVK				0.0150968	2150.24	1076.12	2150.22	1076.12	2	27	1.1.1.5876.1	27.6074	2221255
1	146.18	146.18	85.61	85.61	85.61	WP_046067692.1	outer membrane protein assembly factor BamA [Haemophilus influenzae]			0	99	QEDDVLVISVVAKPIIADVK				0.00899332	2150.23	1076.12	2150.22	1076.12	2	30	1.1.1.5883.1	27.6233	4388010
1	146.18	146.18	85.61	85.61	85.61	WP_046067692.1	outer membrane protein assembly factor BamA [Haemophilus influenzae]			0	99	QEDDVLVISVVAKPIIADVK				0.00071325	2150.22	717.747	2150.22	717.747	3	15	1.1.1.5919.1	27.7019	35804010
1	146.18	146.18	85.61	85.61	85.61	WP_046067692.1	outer membrane protein assembly factor BamA [Haemophilus influenzae]			0	99	QEDDVLVISVVAKPIIADVK				0.00313398	2150.22	1076.12	2150.22	1076.12	2	26	1.1.1.5931.1	27.7267	6383015
1	146.18	146.18	85.61	85.61	85.61	WP_046067692.1	outer membrane protein assembly factor BamA [Haemophilus influenzae]			0	99	QEDDVLVISVVAKPIIADVK				-0.00101638	2150.22	1076.12	2150.22	1076.12	2	21	1.1.1.5943.1	27.7512	4058138
1	146.18	146.18	85.61	85.61	85.61	WP_046067692.1	outer membrane protein assembly factor BamA [Haemophilus influenzae]			0	99	QEDDVLVISVVAKPIIADVK				0.000896354	2150.22	717.747	2150.22	717.747	3	15	1.1.1.5983.1	27.836	4486562
1	146.18	146.18	85.61	85.61	85.61	WP_046067692.1	outer membrane protein assembly factor BamA [Haemophilus influenzae]			0	99	QEDDVLVISVVAKPIIADVK				-0.000934689	2150.22	717.747	2150.22	717.747	3	22	1.1.1.5993.1	27.8572	3401816
1	146.18	146.18	85.61	85.61	85.61	WP_046067692.1	outer membrane protein assembly factor BamA [Haemophilus influenzae]			0	99	QEDDVLVISVVAKPIIADVK	Gln->pyro-Glu@N-term			-0.00159071	2133.19	1067.6	2133.19	1067.6	2	28	1.1.1.7844.1	31.7838	2649616
1	146.18	146.18	85.61	85.61	85.61	WP_046067692.1	outer membrane protein assembly factor BamA [Haemophilus influenzae]			0	99	QEDDVLVISVVAKPIIADVK	Gln->pyro-Glu@N-term			-0.00159071	2133.19	1067.6	2133.19	1067.6	2	28	1.1.1.7849.1	31.7966	4921204
1	146.18	146.18	85.61	85.61	85.61	WP_046067692.1	outer membrane protein assembly factor BamA [Haemophilus influenzae]			0	99	QEDDVLVISVVAKPIIADVK	Gln->pyro-Glu@N-term			-0.00179946	2133.19	712.071	2133.19	712.072	3	24	1.1.1.7867.1	31.8317	1361089
1	146.18	146.18	85.61	85.61	85.61	WP_046067692.1	outer membrane protein assembly factor BamA [Haemophilus influenzae]			0	99	QEDDVLVISVVAKPIIADVK	Gln->pyro-Glu@N-term			-0.00161635	2133.19	712.071	2133.19	712.072	3	25	1.1.1.7871.1	31.8429	2351557
1	146.18	146.18	85.61	85.61	85.61	WP_046067692.1	outer membrane protein assembly factor BamA [Haemophilus influenzae]			0	99	QEDDVLVISVVAKPIIADVK	Gln->pyro-Glu@N-term			0.00646589	2133.2	1067.61	2133.19	1067.6	2	27	1.1.1.7900.1	31.9047	7873328
1	146.18	146.18	85.61	85.61	85.61	WP_046067692.1	outer membrane protein assembly factor BamA [Haemophilus influenzae]			0	99	QEDDVLVISVVAKPIIADVK	Gln->pyro-Glu@N-term			0.00841901	2133.2	1067.61	2133.19	1067.6	2	27	1.1.1.7908.1	31.9224	7266150
1	146.18	146.18	85.61	85.61	85.61	WP_046067692.1	outer membrane protein assembly factor BamA [Haemophilus influenzae]			0	99	QNLDANGFKVGDILIR			missed K-V@9	-0.00130726	1771.96	591.659	1771.96	591.66	3	19	1.1.1.3679.1	22.9561	9951596
1	146.18	146.18	85.61	85.61	85.61	WP_046067692.1	outer membrane protein assembly factor BamA [Haemophilus influenzae]			0	99	QNLDANGFKVGDILIR			missed K-V@9	-0.00185657	1771.96	591.659	1771.96	591.66	3	16	1.1.1.3691.1	22.9811	23952390
1	146.18	146.18	85.61	85.61	85.61	WP_046067692.1	outer membrane protein assembly factor BamA [Haemophilus influenzae]			0	99	QNLDANGFKVGDILIR			missed K-V@9	-0.00091482	1771.96	886.986	1771.96	886.986	2	22	1.1.1.3694.1	22.9863	4859442
1	146.18	146.18	85.61	85.61	85.61	WP_046067692.1	outer membrane protein assembly factor BamA [Haemophilus influenzae]			0	99	QNLDANGFKVGDILIR			missed K-V@9	0.000550013	1771.96	886.987	1771.96	886.986	2	20	1.1.1.3700.1	23.0009	8382048
1	146.18	146.18	85.61	85.61	85.61	WP_046067692.1	outer membrane protein assembly factor BamA [Haemophilus influenzae]			0	99	QNLDANGFKVGDILIR			missed K-V@9	-0.00222278	1771.96	591.659	1771.96	591.66	3	16	1.1.1.3738.1	23.0838	28403350
1	146.18	146.18	85.61	85.61	85.61	WP_046067692.1	outer membrane protein assembly factor BamA [Haemophilus influenzae]			0	99	QNLDANGFKVGDILIR			missed K-V@9	9.73021e-05	1771.96	886.986	1771.96	886.986	2	21	1.1.1.3767.1	23.1417	4894443
1	146.18	146.18	85.61	85.61	85.61	WP_046067692.1	outer membrane protein assembly factor BamA [Haemophilus influenzae]			0	99	QNLDANGFKVGDILIR			missed K-V@9	-0.000431354	1771.96	591.66	1771.96	591.66	3	21	1.1.1.3801.1	23.2175	13628100
1	146.18	146.18	85.61	85.61	85.61	WP_046067692.1	outer membrane protein assembly factor BamA [Haemophilus influenzae]			0	99	QNLDANGFKVGDILIR			missed K-V@9	-0.000614458	1771.96	591.66	1771.96	591.66	3	19	1.1.1.3813.1	23.2421	13436170
1	146.18	146.18	85.61	85.61	85.61	WP_046067692.1	outer membrane protein assembly factor BamA [Haemophilus influenzae]			0	99	QNLDANGFKVGDILIR			missed K-V@9	0.000850376	1771.96	591.66	1771.96	591.66	3	17	1.1.1.3862.1	23.3474	8523600
1	146.18	146.18	85.61	85.61	85.61	WP_046067692.1	outer membrane protein assembly factor BamA [Haemophilus influenzae]			0	99	QNLDANGFKVGDILIR			missed K-V@9	-0.00152998	1771.96	591.659	1771.96	591.66	3	19	1.1.1.3877.1	23.3771	7156137
1	146.18	146.18	85.61	85.61	85.61	WP_046067692.1	outer membrane protein assembly factor BamA [Haemophilus influenzae]			0	99	QNLDANGFKVGDILIR			missed K-V@9	-0.00317792	1771.95	591.659	1771.96	591.66	3	20	1.1.1.3924.1	23.4782	6686201
1	146.18	146.18	85.61	85.61	85.61	WP_046067692.1	outer membrane protein assembly factor BamA [Haemophilus influenzae]			0	99	QNLDANGFKVGDILIR			missed K-V@9	0.0017659	1771.96	591.661	1771.96	591.66	3	18	1.1.1.3933.1	23.4978	5793598
1	146.18	146.18	85.61	85.61	85.61	WP_046067692.1	outer membrane protein assembly factor BamA [Haemophilus influenzae]			0	99	QNLDANGFKVGDILIR			missed K-V@9	-0.000431354	1771.96	591.66	1771.96	591.66	3	17	1.1.1.3983.1	23.6044	4932632
1	146.18	146.18	85.61	85.61	85.61	WP_046067692.1	outer membrane protein assembly factor BamA [Haemophilus influenzae]			0	99	QNLDANGFKVGDILIR			missed K-V@9	0.00359694	1771.96	591.661	1771.96	591.66	3	15	1.1.1.3996.1	23.6308	3556091
1	146.18	146.18	85.61	85.61	85.61	WP_046067692.1	outer membrane protein assembly factor BamA [Haemophilus influenzae]			0	99	QNLDANGFKVGDILIR			missed K-V@9	-0.000431354	1771.96	591.66	1771.96	591.66	3	17	1.1.1.4075.1	23.7997	3736040
1	146.18	146.18	85.61	85.61	85.61	WP_046067692.1	outer membrane protein assembly factor BamA [Haemophilus influenzae]			0	99	QNLDANGFKVGDILIR	Gln->pyro-Glu@N-term		missed K-V@9	-0.00205317	1754.93	878.472	1754.93	878.473	2	23	1.1.1.5472.1	26.7522	5106180
1	146.18	146.18	85.61	85.61	85.61	WP_046067692.1	outer membrane protein assembly factor BamA [Haemophilus influenzae]			0	99	QNLDANGFKVGDILIR	Gln->pyro-Glu@N-term		missed K-V@9	-0.000832471	1754.93	878.473	1754.93	878.473	2	24	1.1.1.5484.1	26.7765	6185598
1	146.18	146.18	85.61	85.61	85.61	WP_046067692.1	outer membrane protein assembly factor BamA [Haemophilus influenzae]			0	99	QNLDANGFKVGDILIR	Ammonia-loss(N)@6		missed K-V@9	0.0025451	1754.93	585.985	1754.93	585.984	3	17	1.1.1.4366.1	24.4146	2736092
1	146.18	146.18	85.61	85.61	85.61	WP_046067692.1	outer membrane protein assembly factor BamA [Haemophilus influenzae]			0	99	QQEGTWYNSQLVELGK				-0.000584924	1878.91	940.463	1878.91	940.463	2	22	1.1.1.3142.1	21.8031	10168630
1	146.18	146.18	85.61	85.61	85.61	WP_046067692.1	outer membrane protein assembly factor BamA [Haemophilus influenzae]			0	99	QQEGTWYNSQLVELGK				-0.00131734	1878.91	940.462	1878.91	940.463	2	21	1.1.1.3148.1	21.8174	19424920
1	146.18	146.18	85.61	85.61	85.61	WP_046067692.1	outer membrane protein assembly factor BamA [Haemophilus influenzae]			0	99	QQEGTWYNSQLVELGK				-0.00180562	1878.91	940.462	1878.91	940.463	2	22	1.1.1.3200.1	21.9271	19040580
1	146.18	146.18	85.61	85.61	85.61	WP_046067692.1	outer membrane protein assembly factor BamA [Haemophilus influenzae]			0	99	QQEGTWYNSQLVELGK				0.000269562	1878.91	940.463	1878.91	940.463	2	21	1.1.1.3209.1	21.9467	13867120
1	146.18	146.18	85.61	85.61	85.61	WP_046067692.1	outer membrane protein assembly factor BamA [Haemophilus influenzae]			0	99	QQEGTWYNSQLVELGK				-0.00302631	1878.91	940.461	1878.91	940.463	2	20	1.1.1.3261.1	22.0569	9604798
1	146.18	146.18	85.61	85.61	85.61	WP_046067692.1	outer membrane protein assembly factor BamA [Haemophilus influenzae]			0	99	QQEGTWYNSQLVELGK				-0.00363666	1878.91	940.461	1878.91	940.463	2	20	1.1.1.3270.1	22.0766	10060660
1	146.18	146.18	85.61	85.61	85.61	WP_046067692.1	outer membrane protein assembly factor BamA [Haemophilus influenzae]			0	99	QQEGTWYNSQLVELGK				-0.00314838	1878.91	940.461	1878.91	940.463	2	22	1.1.1.3321.1	22.1858	9985654
1	146.18	146.18	85.61	85.61	85.61	WP_046067692.1	outer membrane protein assembly factor BamA [Haemophilus influenzae]			0	99	QQEGTWYNSQLVELGK				-0.00241597	1878.91	940.462	1878.91	940.463	2	19	1.1.1.3332.1	22.2093	8900399
1	146.18	146.18	85.61	85.61	85.61	WP_046067692.1	outer membrane protein assembly factor BamA [Haemophilus influenzae]			0	99	QQEGTWYNSQLVELGK				-0.00241597	1878.91	940.462	1878.91	940.463	2	22	1.1.1.3384.1	22.3204	7321497
1	146.18	146.18	85.61	85.61	85.61	WP_046067692.1	outer membrane protein assembly factor BamA [Haemophilus influenzae]			0	99	QQEGTWYNSQLVELGK				-0.00314838	1878.91	940.461	1878.91	940.463	2	22	1.1.1.3394.1	22.3422	6807440
1	146.18	146.18	85.61	85.61	85.61	WP_046067692.1	outer membrane protein assembly factor BamA [Haemophilus influenzae]			0	99	QQEGTWYNSQLVELGK	Gln->pyro-Glu@N-term			-0.00626227	1861.88	931.947	1861.88	931.95	2	23	1.1.1.5076.1	25.9131	3239868
1	146.18	146.18	85.61	85.61	85.61	WP_046067692.1	outer membrane protein assembly factor BamA [Haemophilus influenzae]			0	99	RIVGNVGGMSAELEPLLSALHLNDTFR			cleaved A-R@N-term; missed R-I@1	0.00527431	2908.53	728.139	2908.52	728.138	4	27	1.1.1.8444.1	33.0651	1336049
1	146.18	146.18	85.61	85.61	85.61	WP_046067692.1	outer membrane protein assembly factor BamA [Haemophilus influenzae]			0	99	RIVGNVGGMSAELEPLLSALHLNDTFR			cleaved A-R@N-term; missed R-I@1	-0.00156159	2908.52	728.138	2908.52	728.138	4	26	1.1.1.8450.1	33.0797	1951842
1	146.18	146.18	85.61	85.61	85.61	WP_046067692.1	outer membrane protein assembly factor BamA [Haemophilus influenzae]			0	99	RIVGNVGGMSAELEPLLSALHLNDTFR			cleaved A-R@N-term; missed R-I@1	-0.00107331	2908.52	728.138	2908.52	728.138	4	23	1.1.1.8505.1	33.1947	1091737
1	146.18	146.18	85.61	85.61	85.61	WP_046067692.1	outer membrane protein assembly factor BamA [Haemophilus influenzae]			0	99	RIVGNVGGMSAELEPLLSALHLNDTFR			cleaved A-R@N-term; missed R-I@1	0.00844812	2908.53	728.14	2908.52	728.138	4	26	1.1.1.8513.1	33.2128	1042640
1	146.18	146.18	85.61	85.61	85.61	WP_046067692.1	outer membrane protein assembly factor BamA [Haemophilus influenzae]			0	99	RIVGNVGGMSAELEPLLSALHLNDTFR			cleaved A-R@N-term; missed R-I@1	0.00869226	2908.53	728.14	2908.52	728.138	4	27	1.1.1.8563.1	33.321	861385
1	146.18	146.18	85.61	85.61	85.61	WP_046067692.1	outer membrane protein assembly factor BamA [Haemophilus influenzae]			0	99	RIVGNVGGMSAELEPLLSALHLNDTFR	Oxidation(M)@9		cleaved A-R@N-term; missed R-I@1	0.00235245	2924.52	732.137	2924.52	732.137	4	23	1.1.1.6912.1	29.8039	3922834
1	146.18	146.18	85.61	85.61	85.61	WP_046067692.1	outer membrane protein assembly factor BamA [Haemophilus influenzae]			0	99	RIVGNVGGMSAELEPLLSALHLNDTFR	Oxidation(M)@9		cleaved A-R@N-term; missed R-I@1	-0.00706756	2924.51	975.844	2924.52	975.847	3	32	1.1.1.6915.1	29.8091	2440706
1	146.18	146.18	85.61	85.61	85.61	WP_046067692.1	outer membrane protein assembly factor BamA [Haemophilus influenzae]			0	99	RIVGNVGGMSAELEPLLSALHLNDTFR	Oxidation(M)@9		cleaved A-R@N-term; missed R-I@1	0.00162003	2924.52	732.137	2924.52	732.137	4	25	1.1.1.6922.1	29.8253	5164690
1	146.18	146.18	85.61	85.61	85.61	WP_046067692.1	outer membrane protein assembly factor BamA [Haemophilus influenzae]			0	99	RIVGNVGGMSAELEPLLSALHLNDTFR	Oxidation(M)@9		cleaved A-R@N-term; missed R-I@1	0.00428491	2924.52	975.848	2924.52	975.847	3	34	1.1.1.6927.1	29.834	2491094
1	146.18	146.18	85.61	85.61	85.61	WP_046067692.1	outer membrane protein assembly factor BamA [Haemophilus influenzae]			0	99	RIVGNVGGMSAELEPLLSALHLNDTFR	Oxidation(M)@9		cleaved A-R@N-term; missed R-I@1	0.000887617	2924.52	732.137	2924.52	732.137	4	25	1.1.1.6974.1	29.9344	2113851
1	146.18	146.18	85.61	85.61	85.61	WP_046067692.1	outer membrane protein assembly factor BamA [Haemophilus influenzae]			0	99	RIVGNVGGMSAELEPLLSALHLNDTFR	Oxidation(M)@9		cleaved A-R@N-term; missed R-I@1	0.00674695	2924.52	732.138	2924.52	732.137	4	22	1.1.1.6986.1	29.9593	2109588
1	146.18	146.18	85.61	85.61	85.61	WP_046067692.1	outer membrane protein assembly factor BamA [Haemophilus influenzae]			0	99	RIVGNVGGMSAELEPLLSALHLNDTFR			cleaved A-R@N-term; missed R-I@1	0.00234464	2908.53	728.139	2908.52	728.138	4	23	1.1.1.8836.1	33.9079	455422
1	146.18	146.18	85.61	85.61	85.61	WP_046067692.1	outer membrane protein assembly factor BamA [Haemophilus influenzae]			0	99	RIVGNVGGMSAELEPLLSALHLNDTFR			cleaved A-R@N-term; missed R-I@1	-0.00449126	2908.52	728.137	2908.52	728.138	4	21	1.1.1.8927.1	34.105	488497
1	146.18	146.18	85.61	85.61	85.61	WP_046067692.1	outer membrane protein assembly factor BamA [Haemophilus influenzae]			0	99	RLPFYQTYTAGGIGSLR			missed R-L@1	0.00722379	1899.01	950.511	1899	950.507	2	29	1.1.1.3627.1	22.8412	3465481
1	146.18	146.18	85.61	85.61	85.61	WP_046067692.1	outer membrane protein assembly factor BamA [Haemophilus influenzae]			0	99	RLPFYQTYTAGGIGSLR			missed R-L@1	0.000178576	1899	634.007	1899	634.007	3	25	1.1.1.3629.1	22.8489	31464500
1	146.18	146.18	85.61	85.61	85.61	WP_046067692.1	outer membrane protein assembly factor BamA [Haemophilus influenzae]			0	99	RLPFYQTYTAGGIGSLR			missed R-L@1	0.00136446	1899	950.508	1899	950.507	2	27	1.1.1.3630.1	22.8507	12425570
1	146.18	146.18	85.61	85.61	85.61	WP_046067692.1	outer membrane protein assembly factor BamA [Haemophilus influenzae]			0	99	RLPFYQTYTAGGIGSLR			missed R-L@1	-0.00110315	1899	634.007	1899	634.007	3	25	1.1.1.3639.1	22.8705	76447040
1	146.18	146.18	85.61	85.61	85.61	WP_046067692.1	outer membrane protein assembly factor BamA [Haemophilus influenzae]			0	99	RLPFYQTYTAGGIGSLR			missed R-L@1	-0.000588649	1899	950.507	1899	950.507	2	26	1.1.1.3678.1	22.9543	68568580
1	146.18	146.18	85.61	85.61	85.61	WP_046067692.1	outer membrane protein assembly factor BamA [Haemophilus influenzae]			0	99	RLPFYQTYTAGGIGSLR			missed R-L@1	-0.000370737	1899	634.007	1899	634.007	3	25	1.1.1.3688.1	22.976	124134100
1	146.18	146.18	85.61	85.61	85.61	WP_046067692.1	outer membrane protein assembly factor BamA [Haemophilus influenzae]			0	99	RLPFYQTYTAGGIGSLR			missed R-L@1	-0.000466579	1899	950.507	1899	950.507	2	27	1.1.1.3690.1	22.9794	56755550
1	146.18	146.18	85.61	85.61	85.61	WP_046067692.1	outer membrane protein assembly factor BamA [Haemophilus influenzae]			0	99	RLPFYQTYTAGGIGSLR			missed R-L@1	0.000544784	1899	634.008	1899	634.007	3	24	1.1.1.3698.1	22.9976	101909600
1	146.18	146.18	85.61	85.61	85.61	WP_046067692.1	outer membrane protein assembly factor BamA [Haemophilus influenzae]			0	99	RLPFYQTYTAGGIGSLR			missed R-L@1	-0.000954857	1899	950.507	1899	950.507	2	29	1.1.1.3739.1	23.0855	22979690
1	146.18	146.18	85.61	85.61	85.61	WP_046067692.1	outer membrane protein assembly factor BamA [Haemophilus influenzae]			0	99	RLPFYQTYTAGGIGSLR			missed R-L@1	-0.000954857	1899	950.507	1899	950.507	2	26	1.1.1.3752.1	23.112	17458100
1	146.18	146.18	85.61	85.61	85.61	WP_046067692.1	outer membrane protein assembly factor BamA [Haemophilus influenzae]			0	99	RLPFYQTYTAGGIGSLR			missed R-L@1	0.000257311	1899	634.007	1899	634.007	3	24	1.1.1.3759.1	23.1281	30076840
1	146.18	146.18	85.61	85.61	85.61	WP_046067692.1	outer membrane protein assembly factor BamA [Haemophilus influenzae]			0	99	RLPFYQTYTAGGIGSLR			missed R-L@1	0.000663897	1899	950.508	1899	950.507	2	27	1.1.1.3800.1	23.2157	14339100
1	146.18	146.18	85.61	85.61	85.61	WP_046067692.1	outer membrane protein assembly factor BamA [Haemophilus influenzae]			0	99	RLPFYQTYTAGGIGSLR			missed R-L@1	7.42068e-05	1899	634.007	1899	634.007	3	24	1.1.1.3811.1	23.2386	23772090
1	146.18	146.18	85.61	85.61	85.61	WP_046067692.1	outer membrane protein assembly factor BamA [Haemophilus influenzae]			0	99	RLPFYQTYTAGGIGSLR			missed R-L@1	0.00139631	1899	950.508	1899	950.507	2	30	1.1.1.3812.1	23.2403	13664720
1	146.18	146.18	85.61	85.61	85.61	WP_046067692.1	outer membrane protein assembly factor BamA [Haemophilus influenzae]			0	99	RLPFYQTYTAGGIGSLR			missed R-L@1	0.00245456	1899	634.008	1899	634.007	3	22	1.1.1.3821.1	23.2599	23727080
1	146.18	146.18	85.61	85.61	85.61	WP_046067692.1	outer membrane protein assembly factor BamA [Haemophilus influenzae]			0	99	RLPFYQTYTAGGIGSLR			missed R-L@1	0.00261701	1899	950.509	1899	950.507	2	30	1.1.1.3861.1	23.3457	9423729
1	146.18	146.18	85.61	85.61	85.61	WP_046067692.1	outer membrane protein assembly factor BamA [Haemophilus influenzae]			0	99	RLPFYQTYTAGGIGSLR			missed R-L@1	0.00062352	1899	634.008	1899	634.007	3	25	1.1.1.3872.1	23.3685	16038810
1	146.18	146.18	85.61	85.61	85.61	WP_046067692.1	outer membrane protein assembly factor BamA [Haemophilus influenzae]			0	99	RLPFYQTYTAGGIGSLR			missed R-L@1	0.000419758	1899	950.508	1899	950.507	2	27	1.1.1.3875.1	23.3735	9073507
1	146.18	146.18	85.61	85.61	85.61	WP_046067692.1	outer membrane protein assembly factor BamA [Haemophilus influenzae]			0	99	RLPFYQTYTAGGIGSLR			missed R-L@1	-0.000841315	1899	634.007	1899	634.007	3	24	1.1.1.3881.1	23.3881	16049960
1	146.18	146.18	85.61	85.61	85.61	WP_046067692.1	outer membrane protein assembly factor BamA [Haemophilus influenzae]			0	99	RLPFYQTYTAGGIGSLR			missed R-L@1	0.00322736	1899	950.509	1899	950.507	2	26	1.1.1.3923.1	23.4764	6976061
1	146.18	146.18	85.61	85.61	85.61	WP_046067692.1	outer membrane protein assembly factor BamA [Haemophilus influenzae]			0	99	RLPFYQTYTAGGIGSLR			missed R-L@1	0.000806624	1899	634.008	1899	634.007	3	23	1.1.1.3930.1	23.4926	12123950
1	146.18	146.18	85.61	85.61	85.61	WP_046067692.1	outer membrane protein assembly factor BamA [Haemophilus influenzae]			0	99	RLPFYQTYTAGGIGSLR			missed R-L@1	-0.000190589	1899	950.507	1899	950.507	2	27	1.1.1.3932.1	23.4961	7506285
1	146.18	146.18	85.61	85.61	85.61	WP_046067692.1	outer membrane protein assembly factor BamA [Haemophilus influenzae]			0	99	RLPFYQTYTAGGIGSLR			missed R-L@1	-0.00065821	1899	634.007	1899	634.007	3	22	1.1.1.3942.1	23.5172	12761760
1	146.18	146.18	85.61	85.61	85.61	WP_046067692.1	outer membrane protein assembly factor BamA [Haemophilus influenzae]			0	99	RLPFYQTYTAGGIGSLR			missed R-L@1	0.00261701	1899	950.509	1899	950.507	2	27	1.1.1.3981.1	23.6008	6225983
1	146.18	146.18	85.61	85.61	85.61	WP_046067692.1	outer membrane protein assembly factor BamA [Haemophilus influenzae]			0	99	RLPFYQTYTAGGIGSLR			missed R-L@1	0.000257311	1899	634.007	1899	634.007	3	23	1.1.1.3991.1	23.6222	8571195
1	146.18	146.18	85.61	85.61	85.61	WP_046067692.1	outer membrane protein assembly factor BamA [Haemophilus influenzae]			0	99	RLPFYQTYTAGGIGSLR			missed R-L@1	0.00103011	1899	950.508	1899	950.507	2	28	1.1.1.3994.1	23.6274	4626051
1	146.18	146.18	85.61	85.61	85.61	WP_046067692.1	outer membrane protein assembly factor BamA [Haemophilus influenzae]			0	99	RLPFYQTYTAGGIGSLR			missed R-L@1	0.00117283	1899	634.008	1899	634.007	3	24	1.1.1.4004.1	23.6487	7962503
1	146.18	146.18	85.61	85.61	85.61	WP_046067692.1	outer membrane protein assembly factor BamA [Haemophilus influenzae]			0	99	RLPFYQTYTAGGIGSLR			missed R-L@1	0.00172215	1899	634.008	1899	634.007	3	24	1.1.1.4049.1	23.7467	7570803
1	146.18	146.18	85.61	85.61	85.61	WP_046067692.1	outer membrane protein assembly factor BamA [Haemophilus influenzae]			0	99	RLPFYQTYTAGGIGSLR			missed R-L@1	0.00062352	1899	634.008	1899	634.007	3	25	1.1.1.4062.1	23.7732	7661584
1	146.18	146.18	85.61	85.61	85.61	WP_046067692.1	outer membrane protein assembly factor BamA [Haemophilus influenzae]			0	99	RLPFYQTYTAGGIGSLR			missed R-L@1	7.42068e-05	1899	634.007	1899	634.007	3	24	1.1.1.4133.1	23.9231	7529283
1	146.18	146.18	85.61	85.61	85.61	WP_046067692.1	outer membrane protein assembly factor BamA [Haemophilus influenzae]			0	99	RLPFYQTYTAGGIGSLR			missed R-L@1	0.00153904	1899	634.008	1899	634.007	3	24	1.1.1.4140.1	23.9395	7218336
1	146.18	146.18	85.61	85.61	85.61	WP_046067692.1	outer membrane protein assembly factor BamA [Haemophilus influenzae]			0	99	RLPFYQTYTAGGIGSLR			missed R-L@1	-0.00065821	1899	634.007	1899	634.007	3	26	1.1.1.4192.1	24.0487	5466874
1	146.18	146.18	85.61	85.61	85.61	WP_046067692.1	outer membrane protein assembly factor BamA [Haemophilus influenzae]			0	99	RLPFYQTYTAGGIGSLR			missed R-L@1	0.00062352	1899	634.008	1899	634.007	3	23	1.1.1.4200.1	24.0666	6995236
1	146.18	146.18	85.61	85.61	85.61	WP_046067692.1	outer membrane protein assembly factor BamA [Haemophilus influenzae]			0	99	RLPFYQTYTAGGIGSLR			missed R-L@1	0.000257311	1899	634.007	1899	634.007	3	24	1.1.1.4294.1	24.2624	4285326
1	146.18	146.18	85.61	85.61	85.61	WP_046067692.1	outer membrane protein assembly factor BamA [Haemophilus influenzae]			0	99	RLPFYQTYTAGGIGSLR			missed R-L@1	0.00640117	1899.01	950.511	1899	950.507	2	27	1.1.1.4307.1	24.2887	2689539
1	146.18	146.18	85.61	85.61	85.61	WP_046067692.1	outer membrane protein assembly factor BamA [Haemophilus influenzae]			0	99	RLPFYQTYTAGGIGSLR			missed R-L@1	0.00153904	1899	634.008	1899	634.007	3	24	1.1.1.4312.1	24.3017	4155445
1	146.18	146.18	85.61	85.61	85.61	WP_046067692.1	outer membrane protein assembly factor BamA [Haemophilus influenzae]			0	99	RLPFYQTYTAGGIGSLR			missed R-L@1	0.00446871	1899	634.009	1899	634.007	3	24	1.1.1.4361.1	24.4062	3421582
1	146.18	146.18	85.61	85.61	85.61	WP_046067692.1	outer membrane protein assembly factor BamA [Haemophilus influenzae]			0	99	RLPFYQTYTAGGIGSLR			missed R-L@1	7.42068e-05	1899	634.007	1899	634.007	3	23	1.1.1.4372.1	24.429	4152695
1	146.18	146.18	85.61	85.61	85.61	WP_046067692.1	outer membrane protein assembly factor BamA [Haemophilus influenzae]			0	99	RLPFYQTYTAGGIGSLR			missed R-L@1	0.000806624	1899	634.008	1899	634.007	3	24	1.1.1.4424.1	24.5387	3634477
1	146.18	146.18	85.61	85.61	85.61	WP_046067692.1	outer membrane protein assembly factor BamA [Haemophilus influenzae]			0	99	RLPFYQTYTAGGIGSLR			missed R-L@1	-0.00065821	1899	634.007	1899	634.007	3	21	1.1.1.4444.1	24.5811	3860579
1	146.18	146.18	85.61	85.61	85.61	WP_046067692.1	outer membrane protein assembly factor BamA [Haemophilus influenzae]			0	99	RLPFYQTYTAGGIGSLR			missed R-L@1	0.00458053	1899	634.009	1899	634.007	3	14	1.1.1.16846.1	56.2776	5322.62
1	146.18	146.18	85.61	85.61	85.61	WP_046067692.1	outer membrane protein assembly factor BamA [Haemophilus influenzae]			0	99	RLPFYQTYTAGGIGSLR			missed R-L@1	0.00458053	1899	634.009	1899	634.007	3	15	1.1.1.16867.1	56.3392	7828.24
1	146.18	146.18	85.61	85.61	85.61	WP_046067692.1	outer membrane protein assembly factor BamA [Haemophilus influenzae]			0	99	RLPFYQTYTAGGIGSLR			missed R-L@1	0.996093	1900	634.339	1899	634.007	3	21	1.1.1.16956.1	56.6006	5594.56
1	146.18	146.18	85.61	85.61	85.61	WP_046067692.1	outer membrane protein assembly factor BamA [Haemophilus influenzae]			0	99	RLPFYQTYTAGGIGSLR			missed R-L@1	0.98529	1899.99	634.336	1899	634.007	3	19	1.1.1.16997.1	56.7212	6497.38
1	146.18	146.18	85.61	85.61	85.61	WP_046067692.1	outer membrane protein assembly factor BamA [Haemophilus influenzae]			0	99	RLPFYQTYTAGGIGSLR			missed R-L@1	-0.000180192	1899	634.007	1899	634.007	3	11	1.1.1.17007.1	56.7507	4622.66
1	146.18	146.18	85.61	85.61	85.61	WP_046067692.1	outer membrane protein assembly factor BamA [Haemophilus influenzae]			0	99	RLPFYQTYTAGGIGSLR			missed R-L@1	0.000369122	1899	634.008	1899	634.007	3	14	1.1.1.17025.1	56.8054	5817.14
1	146.18	146.18	85.61	85.61	85.61	WP_046067692.1	outer membrane protein assembly factor BamA [Haemophilus influenzae]			0	99	RLPFYQTYTAGGIGSLR			missed R-L@1	0.00439743	1899	634.009	1899	634.007	3	15	1.1.1.17078.1	56.9607	4821.43
1	146.18	146.18	85.61	85.61	85.61	WP_046067692.1	outer membrane protein assembly factor BamA [Haemophilus influenzae]			0	99	RLPFYQTYTAGGIGSLR			missed R-L@1	0.00165086	1899	634.008	1899	634.007	3	14	1.1.1.17108.1	57.0495	4436.76
1	146.18	146.18	85.61	85.61	85.61	WP_046067692.1	outer membrane protein assembly factor BamA [Haemophilus influenzae]			0	99	RLPFYQTYTAGGIGSLR	Deamidated(Q)@6		missed R-L@1	0.0172046	1900	634.341	1899.98	634.335	3	16	1.1.1.17138.1	57.1387	3320.91
1	146.18	146.18	85.61	85.61	85.61	WP_046067692.1	outer membrane protein assembly factor BamA [Haemophilus influenzae]			0	99	RLPFYQTYTAGGIGSLR	Deamidated(Q)@6		missed R-L@1	0.0139088	1900	634.34	1899.98	634.335	3	16	1.1.1.17153.1	57.1853	6215.99
1	146.18	146.18	85.61	85.61	85.61	WP_046067692.1	outer membrane protein assembly factor BamA [Haemophilus influenzae]			0	99	RLPFYQTYTAGGIGSLR			missed R-L@1	-0.00146193	1899	634.007	1899	634.007	3	13	1.1.1.17167.1	57.225	3659.15
1	146.18	146.18	85.61	85.61	85.61	WP_046067692.1	outer membrane protein assembly factor BamA [Haemophilus influenzae]			0	99	RLPFYQTYTAGGIGSLR			missed R-L@1	0.00274949	1899	634.008	1899	634.007	3	13	1.1.1.17195.1	57.3081	5112.85
1	146.18	146.18	85.61	85.61	85.61	WP_046067692.1	outer membrane protein assembly factor BamA [Haemophilus influenzae]			0	99	RLPFYQTYTAGGIGSLR			missed R-L@1	0.00110154	1899	634.008	1899	634.007	3	14	1.1.1.17235.1	57.4266	5677.6
1	146.18	146.18	85.61	85.61	85.61	WP_046067692.1	outer membrane protein assembly factor BamA [Haemophilus influenzae]			0	99	RLPFYQTYTAGGIGSLR	Deamidated(Q)@6		missed R-L@1	0.017754	1900	634.341	1899.98	634.335	3	14	1.1.1.17264.1	57.513	6899.17
1	146.18	146.18	85.61	85.61	85.61	WP_046067692.1	outer membrane protein assembly factor BamA [Haemophilus influenzae]			0	99	RLPFYQTYTAGGIGSLR			missed R-L@1	0.00860884	1899.01	634.01	1899	634.007	3	13	1.1.1.17276.1	57.5473	6268.68
1	146.18	146.18	85.61	85.61	85.61	WP_046067692.1	outer membrane protein assembly factor BamA [Haemophilus influenzae]			0	99	RLPFYQTYTAGGIGSLR			missed R-L@1	0.00274949	1899	634.008	1899	634.007	3	13	1.1.1.17352.1	57.773	7064.96
1	146.18	146.18	85.61	85.61	85.61	WP_046067692.1	outer membrane protein assembly factor BamA [Haemophilus influenzae]			0	99	RLPFYQTYTAGGIGSLR			missed R-L@1	0.00220017	1899	634.008	1899	634.007	3	15	1.1.1.17385.1	57.8691	6077.42
1	146.18	146.18	85.61	85.61	85.61	WP_046067692.1	outer membrane protein assembly factor BamA [Haemophilus influenzae]			0	99	RLPFYQTYTAGGIGSLR	Deamidated(Q)@6		missed R-L@1	0.00841561	1899.99	634.338	1899.98	634.335	3	13	1.1.1.17608.1	58.5457	1922.13
1	146.18	146.18	85.61	85.61	85.61	WP_046067692.1	outer membrane protein assembly factor BamA [Haemophilus influenzae]			0	99	RLPFYQTYTAGGIGSLR	Deamidated(Q)@6		missed R-L@1	0.0252613	1900.01	634.344	1899.98	634.335	3	13	1.1.1.17686.1	58.7846	3376.24
1	146.18	146.18	85.61	85.61	85.61	WP_046067692.1	outer membrane protein assembly factor BamA [Haemophilus influenzae]			0	99	RLPFYQTYTAGGIGSLR			missed R-L@1	0.000369122	1899	634.008	1899	634.007	3	12	1.1.1.17766.1	59.0262	2453.86
1	146.18	146.18	85.61	85.61	85.61	WP_046067692.1	outer membrane protein assembly factor BamA [Haemophilus influenzae]			0	99	RLPFYQTYTAGGIGSLR			missed R-L@1	1.00397	1900	634.342	1899	634.007	3	18	1.1.1.17392.1	57.8909	9368.7
1	146.18	146.18	85.61	85.61	85.61	WP_046067692.1	outer membrane protein assembly factor BamA [Haemophilus influenzae]			0	99	RLPFYQTYTAGGIGSLR			missed R-L@1	1.00397	1900	634.342	1899	634.007	3	16	1.1.1.17426.1	57.9904	3077.67
1	146.18	146.18	85.61	85.61	85.61	WP_046067692.1	outer membrane protein assembly factor BamA [Haemophilus influenzae]			0	99	RLPFYQTYTAGGIGSLR	Deamidated(Q)@6		missed R-L@1	0.0167399	1900	634.341	1899.98	634.335	3	14	2.1.1.132.1	0.4393	3856.95
1	146.18	146.18	85.61	85.61	85.61	WP_046067692.1	outer membrane protein assembly factor BamA [Haemophilus influenzae]			0	99	RLPFYQTYTAGGIGSLR	Deamidated(Q)@6		missed R-L@1	0.0317545	1900.02	634.346	1899.98	634.335	3	13	2.1.1.172.1	0.575533	2222.11
1	146.18	146.18	85.61	85.61	85.61	WP_046067692.1	outer membrane protein assembly factor BamA [Haemophilus influenzae]			0	99	RLPFYQTYTAGGIGSLR			missed R-L@1	1.00726	1900.01	634.343	1899	634.007	3	16	1.1.1.17328.1	57.6994	2756.68
1	146.18	146.18	85.61	85.61	85.61	WP_046067692.1	outer membrane protein assembly factor BamA [Haemophilus influenzae]			0	99	SDIADVENAIK				-0.00117651	1173.59	587.801	1173.59	587.801	2	18	1.1.1.1931.1	18.414	98502.9
1	146.18	146.18	85.61	85.61	85.61	WP_046067692.1	outer membrane protein assembly factor BamA [Haemophilus influenzae]			0	99	SDIADVENAIK				-0.00117651	1173.59	587.801	1173.59	587.801	2	9	1.1.1.1981.1	18.5714	56178.6
1	146.18	146.18	85.61	85.61	85.61	WP_046067692.1	outer membrane protein assembly factor BamA [Haemophilus influenzae]			0	99	SDIADVENAIK				0.000654533	1173.59	587.802	1173.59	587.801	2	18	1.1.1.1992.1	18.6058	7364.35
1	146.18	146.18	85.61	85.61	85.61	WP_046067692.1	outer membrane protein assembly factor BamA [Haemophilus influenzae]			0	99	SDIADVENAIK				-0.00129858	1173.59	587.801	1173.59	587.801	2	15	1.1.1.2034.1	18.7364	24268.6
1	146.18	146.18	85.61	85.61	85.61	WP_046067692.1	outer membrane protein assembly factor BamA [Haemophilus influenzae]			0	99	SDIADVENAIK				-0.000199953	1173.59	587.801	1173.59	587.801	2	16	1.1.1.2096.1	18.91	23179.8
1	146.18	146.18	85.61	85.61	85.61	WP_046067692.1	outer membrane protein assembly factor BamA [Haemophilus influenzae]			0	99	SDIADVENAIK				4.41861e-05	1173.59	587.801	1173.59	587.801	2	8	1.1.1.2106.1	18.9399	15659.1
1	146.18	146.18	85.61	85.61	85.61	WP_046067692.1	outer membrane protein assembly factor BamA [Haemophilus influenzae]			0	99	SDKNGLESNVLKDLPDYGK			missed K-N@3; missed K-D@12	-0.002853	2091.05	698.023	2091.05	698.023	3	22	1.1.1.2369.1	19.7283	67307.4
1	146.18	146.18	85.61	85.61	85.61	WP_046067692.1	outer membrane protein assembly factor BamA [Haemophilus influenzae]			0	99	SDKNGLESNVLKDLPDYGK			missed K-N@3; missed K-D@12	-0.000106435	2091.05	698.023	2091.05	698.023	3	27	1.1.1.2382.1	19.764	103558
1	146.18	146.18	85.61	85.61	85.61	WP_046067692.1	outer membrane protein assembly factor BamA [Haemophilus influenzae]			0	99	SDKNGLESNVLKDLPDYGK			missed K-N@3; missed K-D@12	-0.00208577	2091.05	523.769	2091.05	523.769	4	20	1.1.1.2393.1	19.7961	42761.9
1	146.18	146.18	85.61	85.61	85.61	WP_046067692.1	outer membrane protein assembly factor BamA [Haemophilus influenzae]			0	99	TDVQLNDEKTKVNVTIDVNEGLQYDLR			missed K-T@9; missed K-V@11	0.00279156	3118.58	780.653	3118.58	780.652	4	21	1.1.1.3161.1	21.844	6148970
1	146.18	146.18	85.61	85.61	85.61	WP_046067692.1	outer membrane protein assembly factor BamA [Haemophilus influenzae]			0	99	TDVQLNDEKTKVNVTIDVNEGLQYDLR			missed K-T@9; missed K-V@11	0.00190226	3118.58	1040.53	3118.58	1040.53	3	28	1.1.1.3166.1	21.8524	3888341
1	146.18	146.18	85.61	85.61	85.61	WP_046067692.1	outer membrane protein assembly factor BamA [Haemophilus influenzae]			0	99	TDVQLNDEKTKVNVTIDVNEGLQYDLR			missed K-T@9; missed K-V@11	-0.00139361	3118.58	1040.53	3118.58	1040.53	3	29	1.1.1.3171.1	21.8649	5042184
1	146.18	146.18	85.61	85.61	85.61	WP_046067692.1	outer membrane protein assembly factor BamA [Haemophilus influenzae]			0	99	TDVQLNDEKTKVNVTIDVNEGLQYDLR			missed K-T@9; missed K-V@11	0.00157086	3118.58	780.652	3118.58	780.652	4	21	1.1.1.3217.1	21.9603	4228640
1	146.18	146.18	85.61	85.61	85.61	WP_046067692.1	outer membrane protein assembly factor BamA [Haemophilus influenzae]			0	99	TDVQLNDEKTKVNVTIDVNEGLQYDLR			missed K-T@9; missed K-V@11	-0.00111467	3118.58	780.652	3118.58	780.652	4	19	1.1.1.3226.1	21.9803	3815506
1	146.18	146.18	85.61	85.61	85.61	WP_046067692.1	outer membrane protein assembly factor BamA [Haemophilus influenzae]			0	99	TDVQLNDEKTKVNVTIDVNEGLQYDLR			missed K-T@9; missed K-V@11	1.00071	3119.58	780.902	3118.58	780.652	4	19	1.1.1.16427.1	55.0639	36023.8
1	146.18	146.18	85.61	85.61	85.61	WP_046067692.1	outer membrane protein assembly factor BamA [Haemophilus influenzae]			0	99	TDVQLNDEKTKVNVTIDVNEGLQYDLR	Deamidated(N)@6; Deamidated(N)@19		missed K-T@9; missed K-V@11	0.0299943	3120.58	781.151	3120.55	781.144	4	20	1.1.1.16434.1	55.0845	44625.7
1	146.18	146.18	85.61	85.61	85.61	WP_046067692.1	outer membrane protein assembly factor BamA [Haemophilus influenzae]			0	99	TDVQLNDEKTKVNVTIDVNEGLQYDLR	Deamidated(N)@19		missed K-T@9; missed K-V@11	0.0215816	3119.58	780.903	3119.56	780.898	4	19	1.1.1.16445.1	55.1147	42581.8
1	146.18	146.18	85.61	85.61	85.61	WP_046067692.1	outer membrane protein assembly factor BamA [Haemophilus influenzae]			0	99	TDVQLNDEKTKVNVTIDVNEGLQYDLR			missed K-T@9; missed K-V@11	-0.0119775	3118.57	780.649	3118.58	780.652	4	17	1.1.1.16474.1	55.198	46459
1	146.18	146.18	85.61	85.61	85.61	WP_046067692.1	outer membrane protein assembly factor BamA [Haemophilus influenzae]			0	99	TDVQLNDEKTKVNVTIDVNEGLQYDLR			missed K-T@9; missed K-V@11	0.004624	3118.58	780.653	3118.58	780.652	4	18	1.1.1.16487.1	55.2335	37567.9
1	146.18	146.18	85.61	85.61	85.61	WP_046067692.1	outer membrane protein assembly factor BamA [Haemophilus influenzae]			0	99	TDVQLNDEKTKVNVTIDVNEGLQYDLR	Deamidated(N)@19		missed K-T@9; missed K-V@11	0.0093746	3119.57	780.9	3119.56	780.898	4	16	1.1.1.16514.1	55.3128	37244.3
1	146.18	146.18	85.61	85.61	85.61	WP_046067692.1	outer membrane protein assembly factor BamA [Haemophilus influenzae]			0	99	TDVQLNDEKTKVNVTIDVNEGLQYDLR			missed K-T@9; missed K-V@11	0.000717767	3118.58	780.652	3118.58	780.652	4	17	1.1.1.16527.1	55.3492	25091.4
1	146.18	146.18	85.61	85.61	85.61	WP_046067692.1	outer membrane protein assembly factor BamA [Haemophilus influenzae]			0	99	TDVQLNDEKTKVNVTIDVNEGLQYDLR			missed K-T@9; missed K-V@11	0.999982	3119.58	780.902	3118.58	780.652	4	22	1.1.1.16538.1	55.3805	22385.5
1	146.18	146.18	85.61	85.61	85.61	WP_046067692.1	outer membrane protein assembly factor BamA [Haemophilus influenzae]			0	99	TDVQLNDEKTKVNVTIDVNEGLQYDLR			missed K-T@9; missed K-V@11	-0.00855955	3118.57	780.65	3118.58	780.652	4	20	1.1.1.16564.1	55.4569	31041.5
1	146.18	146.18	85.61	85.61	85.61	WP_046067692.1	outer membrane protein assembly factor BamA [Haemophilus influenzae]			0	99	TGFFETVENR				-0.000503689	1198.56	600.288	1198.56	600.288	2	13	1.1.1.2101.1	18.9275	36707.3
1	146.18	146.18	85.61	85.61	85.61	WP_046067692.1	outer membrane protein assembly factor BamA [Haemophilus influenzae]			0	99	TGFFETVENRIDPINGSNDEVDVVYK			missed R-I@10	0.00195928	2956.41	986.478	2956.41	986.477	3	32	1.1.1.5164.1	26.098	4614586
1	146.18	146.18	85.61	85.61	85.61	WP_046067692.1	outer membrane protein assembly factor BamA [Haemophilus influenzae]			0	99	TGFFETVENRIDPINGSNDEVDVVYK			missed R-I@10	-0.00188591	2956.41	986.476	2956.41	986.477	3	28	1.1.1.5169.1	26.1106	16926350
1	146.18	146.18	85.61	85.61	85.61	WP_046067692.1	outer membrane protein assembly factor BamA [Haemophilus influenzae]			0	99	TGFFETVENRIDPINGSNDEVDVVYK			missed R-I@10	-0.00324933	2956.41	1479.21	2956.41	1479.21	2	23	1.1.1.5183.1	26.1386	8050492
1	146.18	146.18	85.61	85.61	85.61	WP_046067692.1	outer membrane protein assembly factor BamA [Haemophilus influenzae]			0	99	TGFFETVENRIDPINGSNDEVDVVYK			missed R-I@10	-0.0013366	2956.41	986.476	2956.41	986.477	3	36	1.1.1.5218.1	26.2132	147889200
1	146.18	146.18	85.61	85.61	85.61	WP_046067692.1	outer membrane protein assembly factor BamA [Haemophilus influenzae]			0	99	TGFFETVENRIDPINGSNDEVDVVYK			missed R-I@10	-0.000970389	2956.41	986.477	2956.41	986.477	3	31	1.1.1.5228.1	26.2345	128453900
1	146.18	146.18	85.61	85.61	85.61	WP_046067692.1	outer membrane protein assembly factor BamA [Haemophilus influenzae]			0	99	TGFFETVENRIDPINGSNDEVDVVYK			missed R-I@10	-0.00129622	2956.41	1479.21	2956.41	1479.21	2	19	1.1.1.5240.1	26.2589	16684880
1	146.18	146.18	85.61	85.61	85.61	WP_046067692.1	outer membrane protein assembly factor BamA [Haemophilus influenzae]			0	99	TGFFETVENRIDPINGSNDEVDVVYK			missed R-I@10	-0.00170281	2956.41	986.476	2956.41	986.477	3	36	1.1.1.5280.1	26.3441	16482120
1	146.18	146.18	85.61	85.61	85.61	WP_046067692.1	outer membrane protein assembly factor BamA [Haemophilus influenzae]			0	99	TGFFETVENRIDPINGSNDEVDVVYK			missed R-I@10	-0.00107169	2956.41	986.477	2956.41	986.477	3	16	1.1.1.11557.1	40.245	100239
1	146.18	146.18	85.61	85.61	85.61	WP_046067692.1	outer membrane protein assembly factor BamA [Haemophilus influenzae]			0	99	TGFFETVENRIDPINGSNDEVDVVYK	Ammonia-loss(N)@15		missed R-I@10	-0.000191191	2939.38	980.801	2939.38	980.801	3	33	1.1.1.5377.1	26.5467	3520107
1	146.18	146.18	85.61	85.61	85.61	WP_046067692.1	outer membrane protein assembly factor BamA [Haemophilus influenzae]			0	99	TGFFETVENRIDPINGSNDEVDVVYK	Ammonia-loss(N)@15		missed R-I@10	0.00145675	2939.38	980.802	2939.38	980.801	3	32	1.1.1.5386.1	26.5665	4663681
1	146.18	146.18	85.61	85.61	85.61	WP_046067692.1	outer membrane protein assembly factor BamA [Haemophilus influenzae]			0	99	TGFFETVENRIDPINGSNDEVDVVYK	Ammonia-loss(N)@18		missed R-I@10	-0.00659984	2939.38	980.799	2939.38	980.801	3	28	1.1.1.5436.1	26.6733	4238101
1	146.18	146.18	85.61	85.61	85.61	WP_046067692.1	outer membrane protein assembly factor BamA [Haemophilus influenzae]			0	99	TGFFETVENRIDPINGSNDEVDVVYK	Ammonia-loss(N)@15		missed R-I@10	-0.00659984	2939.38	980.799	2939.38	980.801	3	27	1.1.1.5436.1	26.6733	4238101
1	146.18	146.18	85.61	85.61	85.61	WP_046067692.1	outer membrane protein assembly factor BamA [Haemophilus influenzae]			0	99	TGFFETVENRIDPINGSNDEVDVVYK	Pro->pyro-Glu(P)@13		missed R-I@10	0.0371314	2970.43	991.149	2970.39	991.137	3	22	1.1.1.5630.1	27.0895	4073479
1	146.18	146.18	85.61	85.61	85.61	WP_046067692.1	outer membrane protein assembly factor BamA [Haemophilus influenzae]			0	99	TGFFETVENRIDPINGSNDEVDVVYK	Pro->pyro-Glu(P)@13		missed R-I@10	0.0314551	2970.42	991.147	2970.39	991.137	3	31	1.1.1.5652.1	27.1351	7537598
1	146.18	146.18	85.61	85.61	85.61	WP_046067692.1	outer membrane protein assembly factor BamA [Haemophilus influenzae]			0	99	TGFFETVENRIDPINGSNDEVDVVYKVK			missed R-I@10; missed K-V@26	0.00839263	3183.58	1062.2	3183.57	1062.2	3	32	1.1.1.4751.1	25.2297	7200377
1	146.18	146.18	85.61	85.61	85.61	WP_046067692.1	outer membrane protein assembly factor BamA [Haemophilus influenzae]			0	99	TKVNVTIDVNEGLQYDLR			missed K-V@2	0.9967	2077.08	693.368	2076.09	693.036	3	22	1.1.1.16381.1	54.9359	31708.9
1	146.18	146.18	85.61	85.61	85.61	WP_046067692.1	outer membrane protein assembly factor BamA [Haemophilus influenzae]			0	99	TKVNVTIDVNEGLQYDLR	Deamidated(Q)@14		missed K-V@2	0.0121351	2077.08	693.368	2077.07	693.364	3	21	1.1.1.16430.1	55.0715	33789.7
1	146.18	146.18	85.61	85.61	85.61	WP_046067692.1	outer membrane protein assembly factor BamA [Haemophilus influenzae]			0	99	TKVNVTIDVNEGLQYDLR			missed K-V@2	0.00683515	2076.09	693.038	2076.09	693.036	3	22	1.1.1.16450.1	55.1271	35264.4
1	146.18	146.18	85.61	85.61	85.61	WP_046067692.1	outer membrane protein assembly factor BamA [Haemophilus influenzae]			0	99	TKVNVTIDVNEGLQYDLR			missed K-V@2	2.00561	2078.09	693.704	2076.09	693.036	3	21	1.1.1.16508.1	55.2934	29962.1
1	146.18	146.18	85.61	85.61	85.61	WP_046067692.1	outer membrane protein assembly factor BamA [Haemophilus influenzae]			0	99	TKVNVTIDVNEGLQYDLR			missed K-V@2	0.0050041	2076.09	693.037	2076.09	693.036	3	22	1.1.1.16548.1	55.4091	22318.3
1	146.18	146.18	85.61	85.61	85.61	WP_046067692.1	outer membrane protein assembly factor BamA [Haemophilus influenzae]			0	99	TKVNVTIDVNEGLQYDLR			missed K-V@2	0.00939862	2076.09	693.039	2076.09	693.036	3	23	1.1.1.16558.1	55.438	21326.5
1	146.18	146.18	85.61	85.61	85.61	WP_046067692.1	outer membrane protein assembly factor BamA [Haemophilus influenzae]			0	99	TKVNVTIDVNEGLQYDLR	Deamidated(N)@10		missed K-V@2	0.0258679	2077.1	693.372	2077.07	693.364	3	17	1.1.1.16609.1	55.5857	10162.2
1	146.18	146.18	85.61	85.61	85.61	WP_046067692.1	outer membrane protein assembly factor BamA [Haemophilus influenzae]			0	99	TKVNVTIDVNEGLQYDLR			missed K-V@2	1.99151	2078.08	693.699	2076.09	693.036	3	18	1.1.1.16591.1	55.5318	10465.6
1	146.18	146.18	85.61	85.61	85.61	WP_046067692.1	outer membrane protein assembly factor BamA [Haemophilus influenzae]			0	99	TNDFDFSFGWNYNSLNR				-0.00112179	2095.9	1048.96	2095.9	1048.96	2	27	1.1.1.6003.1	27.8783	4985481
1	146.18	146.18	85.61	85.61	85.61	WP_046067692.1	outer membrane protein assembly factor BamA [Haemophilus influenzae]			0	99	TNDFDFSFGWNYNSLNR				-0.00112179	2095.9	1048.96	2095.9	1048.96	2	27	1.1.1.6009.1	27.8925	16680160
1	146.18	146.18	85.61	85.61	85.61	WP_046067692.1	outer membrane protein assembly factor BamA [Haemophilus influenzae]			0	99	TNDFDFSFGWNYNSLNR				-0.00268803	2095.9	699.64	2095.9	699.641	3	26	1.1.1.6024.1	27.9229	2471127
1	146.18	146.18	85.61	85.61	85.61	WP_046067692.1	outer membrane protein assembly factor BamA [Haemophilus influenzae]			0	99	TNDFDFSFGWNYNSLNR				-0.00112179	2095.9	1048.96	2095.9	1048.96	2	26	1.1.1.6058.1	27.998	72834160
1	146.18	146.18	85.61	85.61	85.61	WP_046067692.1	outer membrane protein assembly factor BamA [Haemophilus influenzae]			0	99	TNDFDFSFGWNYNSLNR				-0.00112179	2095.9	1048.96	2095.9	1048.96	2	26	1.1.1.6068.1	28.0188	59436090
1	146.18	146.18	85.61	85.61	85.61	WP_046067692.1	outer membrane protein assembly factor BamA [Haemophilus influenzae]			0	99	TNDFDFSFGWNYNSLNR				-0.000124573	2095.9	699.641	2095.9	699.641	3	25	1.1.1.6084.1	28.05	3044433
1	146.18	146.18	85.61	85.61	85.61	WP_046067692.1	outer membrane protein assembly factor BamA [Haemophilus influenzae]			0	99	TNDFDFSFGWNYNSLNR				-0.00112179	2095.9	1048.96	2095.9	1048.96	2	27	1.1.1.6120.1	28.1284	13254350
1	146.18	146.18	85.61	85.61	85.61	WP_046067692.1	outer membrane protein assembly factor BamA [Haemophilus influenzae]			0	99	TNDFDFSFGWNYNSLNR				0.000831327	2095.9	1048.96	2095.9	1048.96	2	27	1.1.1.6132.1	28.1534	8816132
1	146.18	146.18	85.61	85.61	85.61	WP_046067692.1	outer membrane protein assembly factor BamA [Haemophilus influenzae]			0	99	TNDFDFSFGWNYNSLNR				0.0046952	2095.91	1048.96	2095.9	1048.96	2	27	3.1.1.5926.1	27.8229	2725208
1	146.18	146.18	85.61	85.61	85.61	WP_046067692.1	outer membrane protein assembly factor BamA [Haemophilus influenzae]			0	99	TSLFVDAASVWNTK				-0.000840777	1537.78	769.896	1537.78	769.896	2	19	1.1.1.4924.1	25.5944	10198570
1	146.18	146.18	85.61	85.61	85.61	WP_046067692.1	outer membrane protein assembly factor BamA [Haemophilus influenzae]			0	99	TSLFVDAASVWNTK				-0.000840777	1537.78	769.896	1537.78	769.896	2	19	1.1.1.4928.1	25.6055	31394480
1	146.18	146.18	85.61	85.61	85.61	WP_046067692.1	outer membrane protein assembly factor BamA [Haemophilus influenzae]			0	99	TSLFVDAASVWNTK				-0.00143047	1537.78	513.599	1537.78	513.6	3	15	1.1.1.4977.1	25.7041	4025205
1	146.18	146.18	85.61	85.61	85.61	WP_046067692.1	outer membrane protein assembly factor BamA [Haemophilus influenzae]			0	99	TSLFVDAASVWNTK				-0.000596638	1537.78	769.896	1537.78	769.896	2	18	1.1.1.4978.1	25.7101	108209000
1	146.18	146.18	85.61	85.61	85.61	WP_046067692.1	outer membrane protein assembly factor BamA [Haemophilus influenzae]			0	99	TSLFVDAASVWNTK				-0.000514946	1537.78	513.6	1537.78	513.6	3	13	1.1.1.4985.1	25.7219	4020989
1	146.18	146.18	85.61	85.61	85.61	WP_046067692.1	outer membrane protein assembly factor BamA [Haemophilus influenzae]			0	99	TSLFVDAASVWNTK				-0.000474568	1537.78	769.896	1537.78	769.896	2	18	1.1.1.4988.1	25.7317	92636850
1	146.18	146.18	85.61	85.61	85.61	WP_046067692.1	outer membrane protein assembly factor BamA [Haemophilus influenzae]			0	99	TSLFVDAASVWNTK				-0.00145112	1537.78	769.895	1537.78	769.896	2	18	1.1.1.5038.1	25.8362	67019060
1	146.18	146.18	85.61	85.61	85.61	WP_046067692.1	outer membrane protein assembly factor BamA [Haemophilus influenzae]			0	99	TSLFVDAASVWNTK				-0.00157319	1537.78	769.895	1537.78	769.896	2	18	1.1.1.5048.1	25.8573	62788770
1	146.18	146.18	85.61	85.61	85.61	WP_046067692.1	outer membrane protein assembly factor BamA [Haemophilus influenzae]			0	99	TSLFVDAASVWNTK				-0.00234599	1537.78	513.599	1537.78	513.6	3	14	1.1.1.5057.1	25.8729	3044141
1	146.18	146.18	85.61	85.61	85.61	WP_046067692.1	outer membrane protein assembly factor BamA [Haemophilus influenzae]			0	99	TSLFVDAASVWNTK				0.0012344	1537.78	769.897	1537.78	769.896	2	18	1.1.1.5098.1	25.9621	46582140
1	146.18	146.18	85.61	85.61	85.61	WP_046067692.1	outer membrane protein assembly factor BamA [Haemophilus influenzae]			0	99	TSLFVDAASVWNTK				1.37097e-05	1537.78	769.896	1537.78	769.896	2	18	1.1.1.5108.1	25.9837	43033450
1	146.18	146.18	85.61	85.61	85.61	WP_046067692.1	outer membrane protein assembly factor BamA [Haemophilus influenzae]			0	99	TSLFVDAASVWNTK				-0.00145112	1537.78	769.895	1537.78	769.896	2	18	1.1.1.5158.1	26.0877	26552460
1	146.18	146.18	85.61	85.61	85.61	WP_046067692.1	outer membrane protein assembly factor BamA [Haemophilus influenzae]			0	99	TSLFVDAASVWNTK				-0.00157319	1537.78	769.895	1537.78	769.896	2	18	1.1.1.5168.1	26.109	26799110
1	146.18	146.18	85.61	85.61	85.61	WP_046067692.1	outer membrane protein assembly factor BamA [Haemophilus influenzae]			0	99	TSLFVDAASVWNTK				-0.00157319	1537.78	769.895	1537.78	769.896	2	18	1.1.1.5219.1	26.215	14198200
1	146.18	146.18	85.61	85.61	85.61	WP_046067692.1	outer membrane protein assembly factor BamA [Haemophilus influenzae]			0	99	TSLFVDAASVWNTK				-0.000962847	1537.78	769.896	1537.78	769.896	2	18	1.1.1.5230.1	26.238	16413120
1	146.18	146.18	85.61	85.61	85.61	WP_046067692.1	outer membrane protein assembly factor BamA [Haemophilus influenzae]			0	99	TSLFVDAASVWNTK				-0.000840777	1537.78	769.896	1537.78	769.896	2	18	1.1.1.5282.1	26.3475	11151490
1	146.18	146.18	85.61	85.61	85.61	WP_046067692.1	outer membrane protein assembly factor BamA [Haemophilus influenzae]			0	99	TSLFVDAASVWNTK				-0.00218354	1537.78	769.895	1537.78	769.896	2	18	1.1.1.5292.1	26.3685	11454070
1	146.18	146.18	85.61	85.61	85.61	WP_046067692.1	outer membrane protein assembly factor BamA [Haemophilus influenzae]			0	99	TSLFVDAASVWNTK				-0.000474568	1537.78	769.896	1537.78	769.896	2	18	1.1.1.5343.1	26.4762	7479624
1	146.18	146.18	85.61	85.61	85.61	WP_046067692.1	outer membrane protein assembly factor BamA [Haemophilus influenzae]			0	99	TSLFVDAASVWNTK				0.0012344	1537.78	769.897	1537.78	769.896	2	18	1.1.1.5352.1	26.4958	7695135
1	146.18	146.18	85.61	85.61	85.61	WP_046067692.1	outer membrane protein assembly factor BamA [Haemophilus influenzae]			0	99	TSLFVDAASVWNTK				-0.000840777	1537.78	769.896	1537.78	769.896	2	18	1.1.1.5407.1	26.611	6109458
1	146.18	146.18	85.61	85.61	85.61	WP_046067692.1	outer membrane protein assembly factor BamA [Haemophilus influenzae]			0	99	TSLFVDAASVWNTK				-0.000596638	1537.78	769.896	1537.78	769.896	2	18	1.1.1.5415.1	26.6291	6158505
1	146.18	146.18	85.61	85.61	85.61	WP_046067692.1	outer membrane protein assembly factor BamA [Haemophilus influenzae]			0	99	TSLFVDAASVWNTK				-0.000962847	1537.78	769.896	1537.78	769.896	2	18	1.1.1.5473.1	26.7539	4156002
1	146.18	146.18	85.61	85.61	85.61	WP_046067692.1	outer membrane protein assembly factor BamA [Haemophilus influenzae]			0	99	TSLFVDAASVWNTK				-0.00279389	1537.77	769.895	1537.78	769.896	2	18	1.1.1.5486.1	26.7797	4325006
1	146.18	146.18	85.61	85.61	85.61	WP_046067692.1	outer membrane protein assembly factor BamA [Haemophilus influenzae]			0	99	TSLFVDAASVWNTK				-0.00377045	1537.77	769.894	1537.78	769.896	2	18	1.1.1.5564.1	26.9472	2521121
1	146.18	146.18	85.61	85.61	85.61	WP_046067692.1	outer membrane protein assembly factor BamA [Haemophilus influenzae]			0	99	TSLFVDAASVWNTK				0.00916892	1537.79	769.901	1537.78	769.896	2	18	1.1.1.5676.1	27.184	1879838
1	146.18	146.18	85.61	85.61	85.61	WP_046067692.1	outer membrane protein assembly factor BamA [Haemophilus influenzae]			0	99	TSLFVDAASVWNTK				0.00233303	1537.78	769.897	1537.78	769.896	2	18	1.1.1.5807.1	27.4612	1998637
1	146.18	146.18	85.61	85.61	85.61	WP_046067692.1	outer membrane protein assembly factor BamA [Haemophilus influenzae]			0	99	TSLFVDAASVWNTK				0.00135647	1537.78	769.897	1537.78	769.896	2	18	1.1.1.5816.1	27.4807	1815754
1	146.18	146.18	85.61	85.61	85.61	WP_046067692.1	outer membrane protein assembly factor BamA [Haemophilus influenzae]			0	99	TSLFVDAASVWNTK				0.00249262	1537.78	769.897	1537.78	769.896	2	12	1.1.1.17306.1	57.6354	4044.53
1	146.18	146.18	85.61	85.61	85.61	WP_046067692.1	outer membrane protein assembly factor BamA [Haemophilus influenzae]			0	99	TSLFVDAASVWNTK				-0.00235063	1537.78	769.895	1537.78	769.896	2	18	3.1.1.5047.1	25.9596	4350979
1	146.18	146.18	85.61	85.61	85.61	WP_046067692.1	outer membrane protein assembly factor BamA [Haemophilus influenzae]			0	99	TSLFVDAASVWNTKWK			missed K-W@14	-0.000858595	1851.95	926.983	1851.95	926.983	2	23	1.1.1.5084.1	25.9302	5914861
1	146.18	146.18	85.61	85.61	85.61	WP_046067692.1	outer membrane protein assembly factor BamA [Haemophilus influenzae]			0	99	TSLFVDAASVWNTKWK			missed K-W@14	-0.000960007	1851.95	618.324	1851.95	618.325	3	17	1.1.1.5088.1	25.9412	18068530
1	146.18	146.18	85.61	85.61	85.61	WP_046067692.1	outer membrane protein assembly factor BamA [Haemophilus influenzae]			0	99	TSLFVDAASVWNTKWK			missed K-W@14	-0.00171308	1851.95	926.982	1851.95	926.983	2	26	1.1.1.5091.1	25.9461	7889995
1	146.18	146.18	85.61	85.61	85.61	WP_046067692.1	outer membrane protein assembly factor BamA [Haemophilus influenzae]			0	99	TSLFVDAASVWNTKWK			missed K-W@14	0.000504827	1851.95	618.325	1851.95	618.325	3	16	1.1.1.5100.1	25.9658	24579330
1	146.18	146.18	85.61	85.61	85.61	WP_046067692.1	outer membrane protein assembly factor BamA [Haemophilus influenzae]			0	99	TSLFVDAASVWNTKWK			missed K-W@14	-0.00354412	1851.95	926.981	1851.95	926.983	2	23	1.1.1.5146.1	26.0591	4559216
1	146.18	146.18	85.61	85.61	85.61	WP_046067692.1	outer membrane protein assembly factor BamA [Haemophilus influenzae]			0	99	TSLFVDAASVWNTKWK			missed K-W@14	-0.000410694	1851.95	618.324	1851.95	618.325	3	16	1.1.1.5148.1	26.0668	11037110
1	146.18	146.18	85.61	85.61	85.61	WP_046067692.1	outer membrane protein assembly factor BamA [Haemophilus influenzae]			0	99	TSLFVDAASVWNTKWK			missed K-W@14	-0.0024455	1851.95	926.982	1851.95	926.983	2	23	1.1.1.5154.1	26.0767	4519271
1	146.18	146.18	85.61	85.61	85.61	WP_046067692.1	outer membrane protein assembly factor BamA [Haemophilus influenzae]			0	99	TSLFVDAASVWNTKWK			missed K-W@14	-0.000593798	1851.95	618.324	1851.95	618.325	3	18	1.1.1.5160.1	26.0912	9106025
1	146.18	146.18	85.61	85.61	85.61	WP_046067692.1	outer membrane protein assembly factor BamA [Haemophilus influenzae]			0	99	TTYGSNVTLGFPVNENNSYYVGLGHTYNK				-0.00262117	3208.51	1070.51	3208.51	1070.51	3	23	1.1.1.3840.1	23.301	8189932
1	146.18	146.18	85.61	85.61	85.61	WP_046067692.1	outer membrane protein assembly factor BamA [Haemophilus influenzae]			0	99	TTYGSNVTLGFPVNENNSYYVGLGHTYNK				0.000308497	3208.51	1070.51	3208.51	1070.51	3	24	1.1.1.3848.1	23.319	21205640
1	146.18	146.18	85.61	85.61	85.61	WP_046067692.1	outer membrane protein assembly factor BamA [Haemophilus influenzae]			0	99	TTYGSNVTLGFPVNENNSYYVGLGHTYNK				0.00193578	3208.51	1605.26	3208.51	1605.26	2	17	1.1.1.3874.1	23.3719	9086600
1	146.18	146.18	85.61	85.61	85.61	WP_046067692.1	outer membrane protein assembly factor BamA [Haemophilus influenzae]			0	99	TTYGSNVTLGFPVNENNSYYVGLGHTYNK				0.00388889	3208.51	1605.26	3208.51	1605.26	2	19	1.1.1.3883.1	23.3913	11305970
1	146.18	146.18	85.61	85.61	85.61	WP_046067692.1	outer membrane protein assembly factor BamA [Haemophilus influenzae]			0	99	TTYGSNVTLGFPVNENNSYYVGLGHTYNK				0.000308497	3208.51	1070.51	3208.51	1070.51	3	25	1.1.1.3898.1	23.4254	74327660
1	146.18	146.18	85.61	85.61	85.61	WP_046067692.1	outer membrane protein assembly factor BamA [Haemophilus influenzae]			0	99	TTYGSNVTLGFPVNENNSYYVGLGHTYNK				0.000308497	3208.51	1070.51	3208.51	1070.51	3	25	1.1.1.3958.1	23.5531	17417040
1	146.18	146.18	85.61	85.61	85.61	WP_046067692.1	outer membrane protein assembly factor BamA [Haemophilus influenzae]			0	99	TTYGSNVTLGFPVNENNSYYVGLGHTYNK				0.000308497	3208.51	1070.51	3208.51	1070.51	3	29	1.1.1.3970.1	23.5781	14236620
1	146.18	146.18	85.61	85.61	85.61	WP_046067692.1	outer membrane protein assembly factor BamA [Haemophilus influenzae]			0	99	TTYGSNVTLGFPVNENNSYYVGLGHTYNK				0.00323817	3208.51	1070.51	3208.51	1070.51	3	30	1.1.1.4022.1	23.688	6071431
1	146.18	146.18	85.61	85.61	85.61	WP_046067692.1	outer membrane protein assembly factor BamA [Haemophilus influenzae]			0	99	TTYGSNVTLGFPVNENNSYYVGLGHTYNK				0.0123934	3208.52	1070.52	3208.51	1070.51	3	20	1.1.1.4046.1	23.7375	3832371
1	146.18	146.18	85.61	85.61	85.61	WP_046067692.1	outer membrane protein assembly factor BamA [Haemophilus influenzae]			0	99	VDGVQGDLEQQILATLPVR				0.00177524	2050.11	1026.06	2050.11	1026.06	2	25	1.1.1.7001.1	29.9931	4822669
1	146.18	146.18	85.61	85.61	85.61	WP_046067692.1	outer membrane protein assembly factor BamA [Haemophilus influenzae]			0	99	VDGVQGDLEQQILATLPVR				0.00167383	2050.11	684.376	2050.11	684.376	3	24	1.1.1.7003.1	29.9965	3583724
1	146.18	146.18	85.61	85.61	85.61	WP_046067692.1	outer membrane protein assembly factor BamA [Haemophilus influenzae]			0	99	VDGVQGDLEQQILATLPVR				-0.000422008	2050.11	1026.06	2050.11	1026.06	2	26	1.1.1.7008.1	30.0089	10493950
1	146.18	146.18	85.61	85.61	85.61	WP_046067692.1	outer membrane protein assembly factor BamA [Haemophilus influenzae]			0	99	VDGVQGDLEQQILATLPVR				0.00130762	2050.11	684.376	2050.11	684.376	3	21	1.1.1.7009.1	30.0107	8471307
1	146.18	146.18	85.61	85.61	85.61	WP_046067692.1	outer membrane protein assembly factor BamA [Haemophilus influenzae]			0	99	VDGVQGDLEQQILATLPVR				-0.000422008	2050.11	1026.06	2050.11	1026.06	2	26	1.1.1.7058.1	30.1157	66740710
1	146.18	146.18	85.61	85.61	85.61	WP_046067692.1	outer membrane protein assembly factor BamA [Haemophilus influenzae]			0	99	VDGVQGDLEQQILATLPVR				0.000208997	2050.11	684.376	2050.11	684.376	3	26	1.1.1.7059.1	30.1175	47494950
1	146.18	146.18	85.61	85.61	85.61	WP_046067692.1	outer membrane protein assembly factor BamA [Haemophilus influenzae]			0	99	VDGVQGDLEQQILATLPVR				-0.000422008	2050.11	1026.06	2050.11	1026.06	2	24	1.1.1.7068.1	30.1371	51721580
1	146.18	146.18	85.61	85.61	85.61	WP_046067692.1	outer membrane protein assembly factor BamA [Haemophilus influenzae]			0	99	VDGVQGDLEQQILATLPVR				0.000208997	2050.11	684.376	2050.11	684.376	3	19	1.1.1.7069.1	30.1388	39857710
1	146.18	146.18	85.61	85.61	85.61	WP_046067692.1	outer membrane protein assembly factor BamA [Haemophilus influenzae]			0	99	VDGVQGDLEQQILATLPVR				-0.000422008	2050.11	1026.06	2050.11	1026.06	2	24	1.1.1.7118.1	30.2431	6772779
1	146.18	146.18	85.61	85.61	85.61	WP_046067692.1	outer membrane protein assembly factor BamA [Haemophilus influenzae]			0	99	VDGVQGDLEQQILATLPVR				-0.000157212	2050.11	684.376	2050.11	684.376	3	19	1.1.1.7119.1	30.2449	5961004
1	146.18	146.18	85.61	85.61	85.61	WP_046067692.1	outer membrane protein assembly factor BamA [Haemophilus influenzae]			0	99	VDGVQGDLEQQILATLPVR				-0.000422008	2050.11	1026.06	2050.11	1026.06	2	24	1.1.1.7130.1	30.2685	5351975
1	146.18	146.18	85.61	85.61	85.61	WP_046067692.1	outer membrane protein assembly factor BamA [Haemophilus influenzae]			0	99	VDGVQGDLEQQILATLPVR				0.00222314	2050.11	684.377	2050.11	684.376	3	24	1.1.1.7131.1	30.2703	4212784
1	146.18	146.18	85.61	85.61	85.61	WP_046067692.1	outer membrane protein assembly factor BamA [Haemophilus influenzae]			0	99	VDGVQGDLEQQILATLPVR				-0.00628135	2050.1	1026.06	2050.11	1026.06	2	25	1.1.1.7193.1	30.4002	2624198
1	146.18	146.18	85.61	85.61	85.61	WP_046067692.1	outer membrane protein assembly factor BamA [Haemophilus influenzae]			0	99	VDGVQGDLEQQILATLPVR				-0.00628135	2050.1	1026.06	2050.11	1026.06	2	26	1.1.1.7204.1	30.4227	2408522
1	146.18	146.18	85.61	85.61	85.61	WP_046067692.1	outer membrane protein assembly factor BamA [Haemophilus influenzae]			0	99	VDGVQGDLEQQILATLPVR				-0.000157212	2050.11	684.376	2050.11	684.376	3	19	1.1.1.7213.1	30.4423	2170028
1	146.18	146.18	85.61	85.61	85.61	WP_046067692.1	outer membrane protein assembly factor BamA [Haemophilus influenzae]			0	99	VDGVQGDLEQQILATLPVR				0.00372836	2050.11	1026.06	2050.11	1026.06	2	26	1.1.1.7252.1	30.5251	2885753
1	146.18	146.18	85.61	85.61	85.61	WP_046067692.1	outer membrane protein assembly factor BamA [Haemophilus influenzae]			0	99	VDGVQGDLEQQILATLPVR				-0.000422008	2050.11	1026.06	2050.11	1026.06	2	26	1.1.1.7266.1	30.5529	2054880
1	146.18	146.18	85.61	85.61	85.61	WP_046067692.1	outer membrane protein assembly factor BamA [Haemophilus influenzae]			0	99	VDGVQGDLEQQILATLPVR				0.00185694	2050.11	684.376	2050.11	684.376	3	22	1.1.1.7277.1	30.5766	1671773
1	146.18	146.18	85.61	85.61	85.61	WP_046067692.1	outer membrane protein assembly factor BamA [Haemophilus influenzae]			0	99	VDGVQGDLEQQILATLPVR				0.00185694	2050.11	684.376	2050.11	684.376	3	20	1.1.1.7286.1	30.5965	1314183
1	146.18	146.18	85.61	85.61	85.61	WP_046067692.1	outer membrane protein assembly factor BamA [Haemophilus influenzae]			0	99	VDGVQGDLEQQILATLPVR	Dehydrated(D)@2			0.000868322	2032.1	678.373	2032.1	678.372	3	27	1.1.1.9173.1	34.6401	841154
1	146.18	146.18	85.61	85.61	85.61	WP_046067692.1	outer membrane protein assembly factor BamA [Haemophilus influenzae]			0	99	VDGVQGDLEQQILATLPVR	Dehydrated(D)@2			-0.00187825	2032.09	678.372	2032.1	678.372	3	26	1.1.1.9179.1	34.6551	1424630
1	146.18	146.18	85.61	85.61	85.61	WP_046067692.1	outer membrane protein assembly factor BamA [Haemophilus influenzae]			0	99	VDGVQGDLEQQILATLPVR	Dehydrated(D)@2			-0.00112018	2032.09	1017.05	2032.1	1017.05	2	23	1.1.1.9208.1	34.719	5354958
1	146.18	146.18	85.61	85.61	85.61	WP_046067692.1	outer membrane protein assembly factor BamA [Haemophilus influenzae]			0	99	VDGVQGDLEQQILATLPVR	Dehydrated(D)@2			-0.00112018	2032.09	1017.05	2032.1	1017.05	2	27	1.1.1.9220.1	34.7438	3613567
1	146.18	146.18	85.61	85.61	85.61	WP_046067692.1	outer membrane protein assembly factor BamA [Haemophilus influenzae]			0	99	VDGVQGDLEQQILATLPVR	Dehydrated(D)@2			-0.00242756	2032.09	678.372	2032.1	678.372	3	26	1.1.1.9233.1	34.7705	1486355
1	146.18	146.18	85.61	85.61	85.61	WP_046067692.1	outer membrane protein assembly factor BamA [Haemophilus influenzae]			0	99	VDGVQGDLEQQILATLPVR	Dehydrated(D)@2			-0.00370929	2032.09	678.371	2032.1	678.372	3	23	1.1.1.9242.1	34.7903	744927
1	146.18	146.18	85.61	85.61	85.61	WP_046067692.1	outer membrane protein assembly factor BamA [Haemophilus influenzae]			0	99	VDGVQGDLEQQILATLPVR	Dehydrated(D)@2			0.00439857	2032.1	1017.06	2032.1	1017.05	2	25	1.1.1.7096.1	30.1933	1889561
1	146.18	146.18	85.61	85.61	85.61	WP_046067692.1	outer membrane protein assembly factor BamA [Haemophilus influenzae]			0	99	VDGVQGDLEQQILATLPVR	Dehydrated(D)@2			0.000370279	2032.1	1017.05	2032.1	1017.05	2	26	1.1.1.7104.1	30.2109	2951594
1	146.18	146.18	85.61	85.61	85.61	WP_046067692.1	outer membrane protein assembly factor BamA [Haemophilus influenzae]			0	99	VDGVQGDLEQQILATLPVR	Dehydrated(D)@7			0.00301543	2032.1	678.373	2032.1	678.372	3	21	1.1.1.7114.1	30.232	2702268
1	146.18	146.18	85.61	85.61	85.61	WP_046067692.1	outer membrane protein assembly factor BamA [Haemophilus influenzae]			0	99	VDGVQGDLEQQILATLPVR	Dehydrated(D)@2			0.0017337	2032.1	678.373	2032.1	678.372	3	22	1.1.1.7125.1	30.2552	2188899
1	146.18	146.18	85.61	85.61	85.61	WP_046067692.1	outer membrane protein assembly factor BamA [Haemophilus influenzae]			0	99	VDGVQGDLEQQILATLPVR				-0.97991	2049.13	1025.57	2050.11	1026.06	2	21	1.1.1.9202.1	34.7041	738018
1	146.18	146.18	85.61	85.61	85.61	WP_046067692.1	outer membrane protein assembly factor BamA [Haemophilus influenzae]			0	99	VDGVQGDLEQQILATLPVR				-0.0662902	2050.04	1026.03	2050.11	1026.06	2	21	1.1.1.12135.1	41.8047	96518.4
1	146.18	146.18	85.61	85.61	85.61	WP_046067692.1	outer membrane protein assembly factor BamA [Haemophilus influenzae]			0	99	VNVTIDVNEGLQYDLR				0.00312276	1846.95	924.48	1846.94	924.479	2	25	1.1.1.4036.1	23.716	4060927
1	146.18	146.18	85.61	85.61	85.61	WP_046067692.1	outer membrane protein assembly factor BamA [Haemophilus influenzae]			0	99	VNVTIDVNEGLQYDLR				0.000315165	1846.94	924.479	1846.94	924.479	2	26	1.1.1.4041.1	23.7287	6003498
1	146.18	146.18	85.61	85.61	85.61	WP_046067692.1	outer membrane protein assembly factor BamA [Haemophilus influenzae]			0	99	VNVTIDVNEGLQYDLR				0.00593036	1846.95	924.481	1846.94	924.479	2	26	1.1.1.4093.1	23.8388	5095402
1	146.18	146.18	85.61	85.61	85.61	WP_046067692.1	outer membrane protein assembly factor BamA [Haemophilus influenzae]			0	99	VNVTIDVNEGLQYDLR				0.00178	1846.94	924.479	1846.94	924.479	2	26	1.1.1.4104.1	23.8614	4986455
1	146.18	146.18	85.61	85.61	85.61	WP_046067692.1	outer membrane protein assembly factor BamA [Haemophilus influenzae]			0	99	VNVTIDVNEGLQYDLR				0.000559304	1846.94	924.479	1846.94	924.479	2	26	1.1.1.4156.1	23.9709	3795999
1	146.18	146.18	85.61	85.61	85.61	WP_046067692.1	outer membrane protein assembly factor BamA [Haemophilus influenzae]			0	99	VNVTIDVNEGLQYDLR				0.00532002	1846.95	924.481	1846.94	924.479	2	26	1.1.1.4163.1	23.9868	4459298
1	146.18	146.18	85.61	85.61	85.61	WP_046067692.1	outer membrane protein assembly factor BamA [Haemophilus influenzae]			0	99	VNVTIDVNEGLQYDLR				0.00556416	1846.95	924.481	1846.94	924.479	2	26	1.1.1.4213.1	24.0927	4626623
1	146.18	146.18	85.61	85.61	85.61	WP_046067692.1	outer membrane protein assembly factor BamA [Haemophilus influenzae]			0	99	VNVTIDVNEGLQYDLR				0.00678485	1846.95	924.482	1846.94	924.479	2	25	1.1.1.4224.1	24.1153	5177085
1	146.18	146.18	85.61	85.61	85.61	WP_046067692.1	outer membrane protein assembly factor BamA [Haemophilus influenzae]			0	99	VNVTIDVNEGLQYDLR				0.00580829	1846.95	924.481	1846.94	924.479	2	26	1.1.1.4273.1	24.2186	5349767
1	146.18	146.18	85.61	85.61	85.61	WP_046067692.1	outer membrane protein assembly factor BamA [Haemophilus influenzae]			0	99	VNVTIDVNEGLQYDLR				0.00202414	1846.94	924.48	1846.94	924.479	2	26	1.1.1.4282.1	24.2377	5696430
1	146.18	146.18	85.61	85.61	85.61	WP_046067692.1	outer membrane protein assembly factor BamA [Haemophilus influenzae]			0	99	VNVTIDVNEGLQYDLR				0.000315165	1846.94	924.479	1846.94	924.479	2	26	1.1.1.4335.1	24.349	4659125
1	146.18	146.18	85.61	85.61	85.61	WP_046067692.1	outer membrane protein assembly factor BamA [Haemophilus influenzae]			0	99	VNVTIDVNEGLQYDLR				0.00483174	1846.95	924.481	1846.94	924.479	2	26	1.1.1.4344.1	24.3689	4152905
1	146.18	146.18	85.61	85.61	85.61	WP_046067692.1	outer membrane protein assembly factor BamA [Haemophilus influenzae]			0	99	VNVTIDVNEGLQYDLR				0.00519795	1846.95	924.481	1846.94	924.479	2	25	1.1.1.4395.1	24.4767	4541638
1	146.18	146.18	85.61	85.61	85.61	WP_046067692.1	outer membrane protein assembly factor BamA [Haemophilus influenzae]			0	99	VNVTIDVNEGLQYDLR				0.00373311	1846.95	924.48	1846.94	924.479	2	25	1.1.1.4404.1	24.4959	4840568
1	146.18	146.18	85.61	85.61	85.61	WP_046067692.1	outer membrane protein assembly factor BamA [Haemophilus influenzae]			0	99	VNVTIDVNEGLQYDLR				0.00214621	1846.94	924.48	1846.94	924.479	2	26	1.1.1.4452.1	24.5989	5574689
1	146.18	146.18	85.61	85.61	85.61	WP_046067692.1	outer membrane protein assembly factor BamA [Haemophilus influenzae]			0	99	VNVTIDVNEGLQYDLR				-0.00078346	1846.94	924.478	1846.94	924.479	2	25	1.1.1.4464.1	24.6236	4821179
1	146.18	146.18	85.61	85.61	85.61	WP_046067692.1	outer membrane protein assembly factor BamA [Haemophilus influenzae]			0	99	VNVTIDVNEGLQYDLR				0.00251242	1846.95	924.48	1846.94	924.479	2	25	1.1.1.4526.1	24.7539	3648296
1	146.18	146.18	85.61	85.61	85.61	WP_046067692.1	outer membrane protein assembly factor BamA [Haemophilus influenzae]			0	99	VNVTIDVNEGLQYDLR				0.000803443	1846.94	924.479	1846.94	924.479	2	26	1.1.1.4657.1	25.0312	3600354
1	146.18	146.18	85.61	85.61	85.61	WP_046067692.1	outer membrane protein assembly factor BamA [Haemophilus influenzae]			0	99	VNVTIDVNEGLQYDLR				-0.00818352	1846.93	924.474	1846.94	924.479	2	19	1.1.1.12003.1	41.45	119024
1	146.18	146.18	85.61	85.61	85.61	WP_046067692.1	outer membrane protein assembly factor BamA [Haemophilus influenzae]			0	99	VNVTIDVNEGLQYDLR				0.000971719	1846.94	924.479	1846.94	924.479	2	20	1.1.1.12236.1	42.0796	100612
1	146.18	146.18	85.61	85.61	85.61	WP_046067692.1	outer membrane protein assembly factor BamA [Haemophilus influenzae]			0	99	VNVTIDVNEGLQYDLR				-0.00708489	1846.94	924.475	1846.94	924.479	2	19	1.1.1.12423.1	42.5977	77240.5
1	146.18	146.18	85.61	85.61	85.61	WP_046067692.1	outer membrane protein assembly factor BamA [Haemophilus influenzae]			0	99	VNVTIDVNEGLQYDLR				0.00280277	1846.95	924.48	1846.94	924.479	2	19	1.1.1.12692.1	43.3546	69582.9
1	146.18	146.18	85.61	85.61	85.61	WP_046067692.1	outer membrane protein assembly factor BamA [Haemophilus influenzae]			0	99	VNVTIDVNEGLQYDLR				0.0131787	1846.96	924.485	1846.94	924.479	2	23	1.1.1.12927.1	44.0174	66398.2
1	146.18	146.18	85.61	85.61	85.61	WP_046067692.1	outer membrane protein assembly factor BamA [Haemophilus influenzae]			0	99	VNVTIDVNEGLQYDLR				-0.0009814	1846.94	924.478	1846.94	924.479	2	19	1.1.1.12957.1	44.1033	60484
1	146.18	146.18	85.61	85.61	85.61	WP_046067692.1	outer membrane protein assembly factor BamA [Haemophilus influenzae]			0	99	VNVTIDVNEGLQYDLR				-0.00439936	1846.94	924.476	1846.94	924.479	2	21	1.1.1.13042.1	44.3469	86892.7
1	146.18	146.18	85.61	85.61	85.61	WP_046067692.1	outer membrane protein assembly factor BamA [Haemophilus influenzae]			0	99	VNVTIDVNEGLQYDLR				0.0111035	1846.95	924.484	1846.94	924.479	2	23	1.1.1.13136.1	44.6166	76319.3
1	146.18	146.18	85.61	85.61	85.61	WP_046067692.1	outer membrane protein assembly factor BamA [Haemophilus influenzae]			0	99	VNVTIDVNEGLQYDLR				0.00121586	1846.94	924.479	1846.94	924.479	2	21	1.1.1.13147.1	44.6469	51919.6
1	146.18	146.18	85.61	85.61	85.61	WP_046067692.1	outer membrane protein assembly factor BamA [Haemophilus influenzae]			0	99	VNVTIDVNEGLQYDLR				-0.00208003	1846.94	924.477	1846.94	924.479	2	24	1.1.1.13290.1	45.0471	128551
1	146.18	146.18	85.61	85.61	85.61	WP_046067692.1	outer membrane protein assembly factor BamA [Haemophilus influenzae]			0	99	VNVTIDVNEGLQYDLR	Deamidated(Q)@12			0.0215361	1847.95	924.981	1847.93	924.971	2	25	1.1.1.16377.1	54.926	59384.3
1	146.18	146.18	85.61	85.61	85.61	WP_046067692.1	outer membrane protein assembly factor BamA [Haemophilus influenzae]			0	99	VNVTIDVNEGLQYDLR				6.18995e-05	1846.94	924.479	1846.94	924.479	2	25	1.1.1.16415.1	55.0314	45022.3
1	146.18	146.18	85.61	85.61	85.61	WP_046067692.1	outer membrane protein assembly factor BamA [Haemophilus influenzae]			0	99	VNVTIDVNEGLQYDLR				-0.00042638	1846.94	924.478	1846.94	924.479	2	22	1.1.1.16493.1	55.2523	47259.6
1	146.18	146.18	85.61	85.61	85.61	WP_046067692.1	outer membrane protein assembly factor BamA [Haemophilus influenzae]			0	99	VNVTIDVNEGLQYDLR				0.0182503	1846.96	924.488	1846.94	924.479	2	23	1.1.1.16524.1	55.3417	35995.1
1	146.18	146.18	85.61	85.61	85.61	WP_046067692.1	outer membrane protein assembly factor BamA [Haemophilus influenzae]			0	99	VNVTIDVNEGLQYDLR				-0.00775057	1846.93	924.475	1846.94	924.479	2	23	1.1.1.16534.1	55.3707	39711.7
1	146.18	146.18	85.61	85.61	85.61	WP_046067692.1	outer membrane protein assembly factor BamA [Haemophilus influenzae]			0	99	VNVTIDVNEGLQYDLR				0.00116053	1846.94	924.479	1846.94	924.479	2	23	1.1.1.16552.1	55.4232	37721.4
1	146.18	146.18	85.61	85.61	85.61	WP_046067692.1	outer membrane protein assembly factor BamA [Haemophilus influenzae]			0	99	VNVTIDVNEGLQYDLR				1.00116	1847.94	924.979	1846.94	924.479	2	20	1.1.1.16595.1	55.5461	15073.1
1	146.18	146.18	85.61	85.61	85.61	WP_046067692.1	outer membrane protein assembly factor BamA [Haemophilus influenzae]			0	99	VNVTIDVNEGLQYDLR				-0.00164708	1846.94	924.478	1846.94	924.479	2	18	1.1.1.16614.1	55.6025	12765.3
1	146.18	146.18	85.61	85.61	85.61	WP_046067692.1	outer membrane protein assembly factor BamA [Haemophilus influenzae]			0	99	VNVTIDVNEGLQYDLR				-0.00244624	1846.94	924.477	1846.94	924.479	2	21	1.1.1.11815.1	40.9391	115668
1	146.18	146.18	85.61	85.61	85.61	WP_046067692.1	outer membrane protein assembly factor BamA [Haemophilus influenzae]			0	99	VNVTIDVNEGLQYDLR				0.00451174	1846.95	924.481	1846.94	924.479	2	22	1.1.1.12489.1	42.7831	94977.1
1	146.18	146.18	85.61	85.61	85.61	WP_046067692.1	outer membrane protein assembly factor BamA [Haemophilus influenzae]			0	99	VNVTIDVNEGLQYDLR				1.01	1847.95	924.984	1846.94	924.479	2	23	1.1.1.12507.1	42.8306	75282.4
1	146.18	146.18	85.61	85.61	85.61	WP_046067692.1	outer membrane protein assembly factor BamA [Haemophilus influenzae]			0	99	VNVTIDVNEGLQYDLR				-0.00842766	1846.93	924.474	1846.94	924.479	2	23	1.1.1.12665.1	43.2763	59263
1	146.18	146.18	85.61	85.61	85.61	WP_046067692.1	outer membrane protein assembly factor BamA [Haemophilus influenzae]			0	99	VNVTIDVNEGLQYDLR				2.02098	1848.96	925.489	1846.94	924.479	2	21	1.1.1.12820.1	43.7159	69711.9
1	146.18	146.18	85.61	85.61	85.61	WP_046067692.1	outer membrane protein assembly factor BamA [Haemophilus influenzae]			0	99	VNVTIDVNEGLQYDLR				1.00793	1847.95	924.982	1846.94	924.479	2	20	1.1.1.12876.1	43.8747	69482.3
1	146.18	146.18	85.61	85.61	85.61	WP_046067692.1	outer membrane protein assembly factor BamA [Haemophilus influenzae]			0	99	VNVTIDVNEGLQYDLR				0.00500002	1846.95	924.481	1846.94	924.479	2	23	1.1.1.12997.1	44.2174	54311.9
1	146.18	146.18	85.61	85.61	85.61	WP_046067692.1	outer membrane protein assembly factor BamA [Haemophilus influenzae]			0	99	VNVTIDVNEGLQYDLR				1.0089	1847.95	924.983	1846.94	924.479	2	23	1.1.1.13116.1	44.5602	75925.7
1	146.18	146.18	85.61	85.61	85.61	WP_046067692.1	outer membrane protein assembly factor BamA [Haemophilus influenzae]			0	99	VNVTIDVNEGLQYDLR				1.00194	1847.94	924.98	1846.94	924.479	2	23	1.1.1.13185.1	44.7542	66167.6
1	146.18	146.18	85.61	85.61	85.61	WP_046067692.1	outer membrane protein assembly factor BamA [Haemophilus influenzae]			0	99	VNVTIDVNEGLQYDLR				2.0122	1848.95	925.485	1846.94	924.479	2	24	1.1.1.13202.1	44.8045	93829.6
1	146.18	146.18	85.61	85.61	85.61	WP_046067692.1	outer membrane protein assembly factor BamA [Haemophilus influenzae]			0	99	VNVTIDVNEGLQYDLR				0.00377933	1846.95	924.48	1846.94	924.479	2	20	1.1.1.11595.1	40.3438	97181.5
1	146.18	146.18	85.61	85.61	85.61	WP_046067692.1	outer membrane protein assembly factor BamA [Haemophilus influenzae]			0	99	VNVTIDVNEGLQYDLR				2.02111	1848.96	925.489	1846.94	924.479	2	21	1.1.1.12886.1	43.903	78810
1	146.18	146.18	85.61	85.61	85.61	WP_046067692.1	outer membrane protein assembly factor BamA [Haemophilus influenzae]			0	99	VNVTIDVNEGLQYDLR				2.03698	1848.98	925.497	1846.94	924.479	2	23	1.1.1.13078.1	44.4507	89685.2
1	146.18	146.18	85.61	85.61	85.61	WP_046067692.1	outer membrane protein assembly factor BamA [Haemophilus influenzae]			0	52.85	VNVTIDVNEGLQYDLR				2.0277	1848.97	925.492	1846.94	924.479	2	19	1.1.1.11106.1	39.0891	134620
1	146.18	146.18	85.61	85.61	85.61	WP_046067692.1	outer membrane protein assembly factor BamA [Haemophilus influenzae]			0	47.13	VNVTIDVNEGLQYDLR				2.015	1848.96	925.486	1846.94	924.479	2	22	1.1.1.12137.1	41.8097	80015.1
1	146.18	146.18	85.61	85.61	85.61	WP_046067692.1	outer membrane protein assembly factor BamA [Haemophilus influenzae]			0	45.37	VNVTIDVNEGLQYDLR				-0.00122554	1846.94	924.478	1846.94	924.479	2	23	1.1.1.11625.1	40.4234	123435
1	146.18	146.18	85.61	85.61	85.61	WP_046067692.1	outer membrane protein assembly factor BamA [Haemophilus influenzae]			0	43.67	VNVTIDVNEGLQYDLR				2.01732	1848.96	925.487	1846.94	924.479	2	22	1.1.1.12829.1	43.7418	56485.3
1	146.18	146.18	85.61	85.61	85.61	WP_046067692.1	outer membrane protein assembly factor BamA [Haemophilus influenzae]			0	99	VTDNDVTNIVHSL			cleaved L-F@C-term	-0.000387981	1425.71	713.862	1425.71	713.862	2	21	1.1.1.3660.1	22.9152	6878451
1	146.18	146.18	85.61	85.61	85.61	WP_046067692.1	outer membrane protein assembly factor BamA [Haemophilus influenzae]			0	99	VTDNDVTNIVHSLFVSGR				-0.00175949	1972	658.341	1972	658.341	3	26	1.1.1.5480.1	26.7698	10410460
1	146.18	146.18	85.61	85.61	85.61	WP_046067692.1	outer membrane protein assembly factor BamA [Haemophilus influenzae]			0	99	VTDNDVTNIVHSLFVSGR				-0.000843965	1972	658.341	1972	658.341	3	24	1.1.1.5490.1	26.7908	27053990
1	146.18	146.18	85.61	85.61	85.61	WP_046067692.1	outer membrane protein assembly factor BamA [Haemophilus influenzae]			0	99	VTDNDVTNIVHSLFVSGR				-0.00495395	1972	987.005	1972	987.008	2	26	1.1.1.5493.1	26.7961	7482211
1	146.18	146.18	85.61	85.61	85.61	WP_046067692.1	outer membrane protein assembly factor BamA [Haemophilus influenzae]			0	99	VTDNDVTNIVHSLFVSGR				-0.00129187	1972	987.007	1972	987.008	2	27	1.1.1.5499.1	26.8107	17144710
1	146.18	146.18	85.61	85.61	85.61	WP_046067692.1	outer membrane protein assembly factor BamA [Haemophilus influenzae]			0	99	VTDNDVTNIVHSLFVSGR				0.00062087	1972	658.341	1972	658.341	3	24	1.1.1.5538.1	26.8942	132982800
1	146.18	146.18	85.61	85.61	85.61	WP_046067692.1	outer membrane protein assembly factor BamA [Haemophilus influenzae]			0	99	VTDNDVTNIVHSLFVSGR				0.00135329	1972	658.342	1972	658.341	3	26	1.1.1.5548.1	26.9155	112266100
1	146.18	146.18	85.61	85.61	85.61	WP_046067692.1	outer membrane protein assembly factor BamA [Haemophilus influenzae]			0	99	VTDNDVTNIVHSLFVSGR				-0.000681518	1972	987.008	1972	987.008	2	27	1.1.1.5550.1	26.9187	29921250
1	146.18	146.18	85.61	85.61	85.61	WP_046067692.1	outer membrane protein assembly factor BamA [Haemophilus influenzae]			0	99	VTDNDVTNIVHSLFVSGR				-0.000681518	1972	987.008	1972	987.008	2	27	1.1.1.5558.1	26.9368	22310410
1	146.18	146.18	85.61	85.61	85.61	WP_046067692.1	outer membrane protein assembly factor BamA [Haemophilus influenzae]			0	99	VTDNDVTNIVHSLFVSGR				0.00153639	1972	658.342	1972	658.341	3	23	1.1.1.5600.1	27.0255	33492080
1	146.18	146.18	85.61	85.61	85.61	WP_046067692.1	outer membrane protein assembly factor BamA [Haemophilus influenzae]			0	99	VTDNDVTNIVHSLFVSGR				0.00153639	1972	658.342	1972	658.341	3	24	1.1.1.5608.1	27.043	27872320
1	146.18	146.18	85.61	85.61	85.61	WP_046067692.1	outer membrane protein assembly factor BamA [Haemophilus influenzae]			0	99	VTDNDVTNIVHSLFVSGR				-0.00129187	1972	987.007	1972	987.008	2	24	1.1.1.5629.1	27.0878	4338195
1	146.18	146.18	85.61	85.61	85.61	WP_046067692.1	outer membrane protein assembly factor BamA [Haemophilus influenzae]			0	99	VTDNDVTNIVHSLFVSGR				0.000437765	1972	658.341	1972	658.341	3	27	1.1.1.5662.1	27.1563	10772560
1	146.18	146.18	85.61	85.61	85.61	WP_046067692.1	outer membrane protein assembly factor BamA [Haemophilus influenzae]			0	99	VTDNDVTNIVHSLFVSGR				-0.000111548	1972	658.341	1972	658.341	3	29	1.1.1.5670.1	27.174	9863951
1	146.18	146.18	85.61	85.61	85.61	WP_046067692.1	outer membrane protein assembly factor BamA [Haemophilus influenzae]			0	99	VTDNDVTNIVHSLFVSGR				-0.000843965	1972	658.341	1972	658.341	3	24	1.1.1.5723.1	27.2849	6155745
1	146.18	146.18	85.61	85.61	85.61	WP_046067692.1	outer membrane protein assembly factor BamA [Haemophilus influenzae]			0	99	VTDNDVTNIVHSLFVSGR				-0.000843965	1972	658.341	1972	658.341	3	25	1.1.1.5730.1	27.3013	6359748
1	146.18	146.18	85.61	85.61	85.61	WP_046067692.1	outer membrane protein assembly factor BamA [Haemophilus influenzae]			0	99	VTDNDVTNIVHSLFVSGR				0.000437765	1972	658.341	1972	658.341	3	26	1.1.1.5784.1	27.4137	4991563
1	146.18	146.18	85.61	85.61	85.61	WP_046067692.1	outer membrane protein assembly factor BamA [Haemophilus influenzae]			0	99	VTDNDVTNIVHSLFVSGR				0.000437765	1972	658.341	1972	658.341	3	26	1.1.1.5793.1	27.4332	4927350
1	146.18	146.18	85.61	85.61	85.61	WP_046067692.1	outer membrane protein assembly factor BamA [Haemophilus influenzae]			0	99	VTDNDVTNIVHSLFVSGR				0.00135329	1972	658.342	1972	658.341	3	26	1.1.1.5844.1	27.5402	4018564
1	146.18	146.18	85.61	85.61	85.61	WP_046067692.1	outer membrane protein assembly factor BamA [Haemophilus influenzae]			0	99	VTDNDVTNIVHSLFVSGR				7.15568e-05	1972	658.341	1972	658.341	3	23	1.1.1.5854.1	27.5614	3297425
1	146.18	146.18	85.61	85.61	85.61	WP_046067692.1	outer membrane protein assembly factor BamA [Haemophilus influenzae]			0	99	VTDNDVTNIVHSLFVSGR				-0.000477756	1972	658.341	1972	658.341	3	26	1.1.1.5905.1	27.6693	2820129
1	146.18	146.18	85.61	85.61	85.61	WP_046067692.1	outer membrane protein assembly factor BamA [Haemophilus influenzae]			0	99	VTDNDVTNIVHSLFVSGR				0.00226881	1972	658.342	1972	658.341	3	26	1.1.1.5915.1	27.6904	2330922
1	146.18	146.18	85.61	85.61	85.61	WP_046067692.1	outer membrane protein assembly factor BamA [Haemophilus influenzae]			0	99	VTDNDVTNIVHSLFVSGR				-0.000477756	1972	658.341	1972	658.341	3	27	1.1.1.5987.1	27.8429	2377496
1	146.18	146.18	85.61	85.61	85.61	WP_046067692.1	outer membrane protein assembly factor BamA [Haemophilus influenzae]			0	99	VTDNDVTNIVHSLFVSGR				-0.00395267	1972	658.34	1972	658.341	3	26	3.1.1.5538.1	26.9995	3228967
1	146.18	146.18	85.61	85.61	85.61	WP_046067692.1	outer membrane protein assembly factor BamA [Haemophilus influenzae]			0	99	VTDNDVTNIVHSLFVSGR				-0.00743165	1971.99	658.339	1972	658.341	3	24	3.1.1.5547.1	27.0192	2527938
1	146.18	146.18	85.61	85.61	85.61	WP_046067692.1	outer membrane protein assembly factor BamA [Haemophilus influenzae]			0	31.41	VTDNDVTNIVHSLFVSGR				-0.00309466	1972	658.34	1972	658.341	3	11	2.1.1.240.1	0.80915	10838.6
1	146.18	146.18	85.61	85.61	85.61	WP_046067692.1	outer membrane protein assembly factor BamA [Haemophilus influenzae]			0	25.08	VTDNDVTNIVHSLFVSGR				-0.0136613	1971.99	658.337	1972	658.341	3	19	1.1.1.6071.1	28.0238	4811416
1	146.18	146.18	85.61	85.61	85.61	WP_046067692.1	outer membrane protein assembly factor BamA [Haemophilus influenzae]			0	99	VTDNDVTNIVHSLFVSGRFDNVK			missed R-F@18	-0.000621931	2575.3	644.833	2575.3	644.833	4	18	1.1.1.5531.1	26.8781	8547124
1	146.18	146.18	85.61	85.61	85.61	WP_046067692.1	outer membrane protein assembly factor BamA [Haemophilus influenzae]			0	99	VTDNDVTNIVHSLFVSGRFDNVK			missed R-F@18	0.00472847	2575.31	859.443	2575.3	859.442	3	20	1.1.1.5535.1	26.8848	3612809
1	146.18	146.18	85.61	85.61	85.61	WP_046067692.1	outer membrane protein assembly factor BamA [Haemophilus influenzae]			0	99	VTDNDVTNIVHSLFVSGRFDNVK			missed R-F@18	0.000110486	2575.3	644.833	2575.3	644.833	4	21	1.1.1.5540.1	26.8975	26506760
1	146.18	146.18	85.61	85.61	85.61	WP_046067692.1	outer membrane protein assembly factor BamA [Haemophilus influenzae]			0	99	VTDNDVTNIVHSLFVSGRFDNVK			missed R-F@18	0.000333968	2575.3	859.442	2575.3	859.442	3	25	1.1.1.5543.1	26.9027	12279230
1	146.18	146.18	85.61	85.61	85.61	WP_046067692.1	outer membrane protein assembly factor BamA [Haemophilus influenzae]			0	99	VTDNDVTNIVHSLFVSGRFDNVK			missed R-F@18	0.0011678	2575.3	1288.66	2575.3	1288.66	2	23	1.1.1.5561.1	26.9421	5900130
1	146.18	146.18	85.61	85.61	85.61	WP_046067692.1	outer membrane protein assembly factor BamA [Haemophilus influenzae]			0	99	VTDNDVTNIVHSLFVSGRFDNVK			missed R-F@18	-0.00298257	2575.3	1288.66	2575.3	1288.66	2	24	1.1.1.5569.1	26.9599	10127180
1	146.18	146.18	85.61	85.61	85.61	WP_046067692.1	outer membrane protein assembly factor BamA [Haemophilus influenzae]			0	99	VTDNDVTNIVHSLFVSGRFDNVK			missed R-F@18	0.00255188	2575.31	644.834	2575.3	644.833	4	21	1.1.1.5588.1	27.0007	212006000
1	146.18	146.18	85.61	85.61	85.61	WP_046067692.1	outer membrane protein assembly factor BamA [Haemophilus influenzae]			0	99	VTDNDVTNIVHSLFVSGRFDNVK			missed R-F@18	0.00124949	2575.3	859.442	2575.3	859.442	3	24	1.1.1.5590.1	27.0042	100649300
1	146.18	146.18	85.61	85.61	85.61	WP_046067692.1	outer membrane protein assembly factor BamA [Haemophilus influenzae]			0	99	VTDNDVTNIVHSLFVSGRFDNVK			missed R-F@18	0.00377257	2575.31	644.834	2575.3	644.833	4	19	1.1.1.5598.1	27.022	176567800
1	146.18	146.18	85.61	85.61	85.61	WP_046067692.1	outer membrane protein assembly factor BamA [Haemophilus influenzae]			0	99	VTDNDVTNIVHSLFVSGRFDNVK			missed R-F@18	0.0017988	2575.31	859.442	2575.3	859.442	3	25	1.1.1.5599.1	27.0237	83949170
1	146.18	146.18	85.61	85.61	85.61	WP_046067692.1	outer membrane protein assembly factor BamA [Haemophilus influenzae]			0	99	VTDNDVTNIVHSLFVSGRFDNVK			missed R-F@18	-0.00493568	2575.3	1288.66	2575.3	1288.66	2	25	1.1.1.5623.1	27.073	4628314
1	146.18	146.18	85.61	85.61	85.61	WP_046067692.1	outer membrane protein assembly factor BamA [Haemophilus influenzae]			0	99	VTDNDVTNIVHSLFVSGRFDNVK			missed R-F@18	-0.00298257	2575.3	1288.66	2575.3	1288.66	2	25	1.1.1.5635.1	27.098	2371157
1	146.18	146.18	85.61	85.61	85.61	WP_046067692.1	outer membrane protein assembly factor BamA [Haemophilus influenzae]			0	99	VTDNDVTNIVHSLFVSGRFDNVK			missed R-F@18	-0.00135435	2575.3	644.833	2575.3	644.833	4	17	1.1.1.5648.1	27.1282	38295210
1	146.18	146.18	85.61	85.61	85.61	WP_046067692.1	outer membrane protein assembly factor BamA [Haemophilus influenzae]			0	99	VTDNDVTNIVHSLFVSGRFDNVK			missed R-F@18	-0.00113087	2575.3	859.441	2575.3	859.442	3	20	1.1.1.5650.1	27.1317	19540780
1	146.18	146.18	85.61	85.61	85.61	WP_046067692.1	outer membrane protein assembly factor BamA [Haemophilus influenzae]			0	99	VTDNDVTNIVHSLFVSGRFDNVK			missed R-F@18	-0.00086607	2575.3	644.833	2575.3	644.833	4	20	1.1.1.5658.1	27.1496	36481100
1	146.18	146.18	85.61	85.61	85.61	WP_046067692.1	outer membrane protein assembly factor BamA [Haemophilus influenzae]			0	99	VTDNDVTNIVHSLFVSGRFDNVK			missed R-F@18	-0.00296191	2575.3	859.441	2575.3	859.442	3	22	1.1.1.5660.1	27.1529	17498040
1	146.18	146.18	85.61	85.61	85.61	WP_046067692.1	outer membrane protein assembly factor BamA [Haemophilus influenzae]			0	99	VTDNDVTNIVHSLFVSGRFDNVK			missed R-F@18	0.00230774	2575.31	644.834	2575.3	644.833	4	17	1.1.1.5708.1	27.2553	16971150
1	146.18	146.18	85.61	85.61	85.61	WP_046067692.1	outer membrane protein assembly factor BamA [Haemophilus influenzae]			0	99	VTDNDVTNIVHSLFVSGRFDNVK			missed R-F@18	-0.000947762	2575.3	859.441	2575.3	859.442	3	26	1.1.1.5713.1	27.2638	7369583
1	146.18	146.18	85.61	85.61	85.61	WP_046067692.1	outer membrane protein assembly factor BamA [Haemophilus influenzae]			0	99	VTDNDVTNIVHSLFVSGRFDNVK			missed R-F@18	0.00108704	2575.3	644.833	2575.3	644.833	4	20	1.1.1.5721.1	27.2814	12079060
1	146.18	146.18	85.61	85.61	85.61	WP_046067692.1	outer membrane protein assembly factor BamA [Haemophilus influenzae]			0	99	VTDNDVTNIVHSLFVSGRFDNVK			missed R-F@18	-0.000581554	2575.3	859.442	2575.3	859.442	3	20	1.1.1.5722.1	27.2831	6271948
1	146.18	146.18	85.61	85.61	85.61	WP_046067692.1	outer membrane protein assembly factor BamA [Haemophilus influenzae]			0	99	VTDNDVTNIVHSLFVSGRFDNVK			missed R-F@18	-0.00184263	2575.3	644.833	2575.3	644.833	4	19	1.1.1.5770.1	27.3864	8459609
1	146.18	146.18	85.61	85.61	85.61	WP_046067692.1	outer membrane protein assembly factor BamA [Haemophilus influenzae]			0	99	VTDNDVTNIVHSLFVSGRFDNVK			missed R-F@18	0.00326364	2575.31	859.443	2575.3	859.442	3	27	1.1.1.5776.1	27.3964	4310479
1	146.18	146.18	85.61	85.61	85.61	WP_046067692.1	outer membrane protein assembly factor BamA [Haemophilus influenzae]			0	99	VTDNDVTNIVHSLFVSGRFDNVK			missed R-F@18	0.00133118	2575.3	644.833	2575.3	644.833	4	19	1.1.1.5782.1	27.4104	8688056
1	146.18	146.18	85.61	85.61	85.61	WP_046067692.1	outer membrane protein assembly factor BamA [Haemophilus influenzae]			0	99	VTDNDVTNIVHSLFVSGRFDNVK			missed R-F@18	0.000517072	2575.3	859.442	2575.3	859.442	3	24	1.1.1.5795.1	27.4366	3802454
1	146.18	146.18	85.61	85.61	85.61	WP_046067692.1	outer membrane protein assembly factor BamA [Haemophilus influenzae]			0	99	VTDNDVTNIVHSLFVSGRFDNVK			missed R-F@18	-0.00184263	2575.3	644.833	2575.3	644.833	4	23	1.1.1.5831.1	27.5141	5728712
1	146.18	146.18	85.61	85.61	85.61	WP_046067692.1	outer membrane protein assembly factor BamA [Haemophilus influenzae]			0	99	VTDNDVTNIVHSLFVSGRFDNVK			missed R-F@18	0.000598764	2575.3	644.833	2575.3	644.833	4	22	1.1.1.5842.1	27.5368	5216977
1	146.18	146.18	85.61	85.61	85.61	WP_046067692.1	outer membrane protein assembly factor BamA [Haemophilus influenzae]			0	99	VTDNDVTNIVHSLFVSGRFDNVK			missed R-F@18	-0.00257504	2575.3	644.832	2575.3	644.833	4	20	1.1.1.5902.1	27.6643	3487307
1	146.18	146.18	85.61	85.61	85.61	WP_046067692.1	outer membrane protein assembly factor BamA [Haemophilus influenzae]			0	99	VTDNDVTNIVHSLFVSGRFDNVK			missed R-F@18	-0.00135435	2575.3	644.833	2575.3	644.833	4	20	1.1.1.5955.1	27.7757	3375964
1	146.18	146.18	85.61	85.61	85.61	WP_046067692.1	outer membrane protein assembly factor BamA [Haemophilus influenzae]			0	99	VTDNDVTNIVHSLFVSGRFDNVK			missed R-F@18	-0.000621931	2575.3	644.833	2575.3	644.833	4	19	1.1.1.5965.1	27.7968	3748713
1	146.18	146.18	85.61	85.61	85.61	WP_046067692.1	outer membrane protein assembly factor BamA [Haemophilus influenzae]			0	99	VTDNDVTNIVHSLFVSGRFDNVK			missed R-F@18	-0.00306332	2575.3	644.832	2575.3	644.833	4	18	1.1.1.6014.1	27.9015	2656486
1	146.18	146.18	85.61	85.61	85.61	WP_046067692.1	outer membrane protein assembly factor BamA [Haemophilus influenzae]			0	99	VTDNDVTNIVHSLFVSGRFDNVK			missed R-F@18	-0.00330746	2575.3	644.832	2575.3	644.833	4	18	1.1.1.6025.1	27.9247	2372177
1	146.18	146.18	85.61	85.61	85.61	WP_046067692.1	outer membrane protein assembly factor BamA [Haemophilus influenzae]			0	99	VTDNDVTNIVHSLFVSGRFDNVK			missed R-F@18	-0.00306332	2575.3	644.832	2575.3	644.833	4	18	1.1.1.6074.1	28.0291	2975754
1	146.18	146.18	85.61	85.61	85.61	WP_046067692.1	outer membrane protein assembly factor BamA [Haemophilus influenzae]			0	99	VTDNDVTNIVHSLFVSGRFDNVK			missed R-F@18	-0.00306332	2575.3	644.832	2575.3	644.833	4	18	1.1.1.6095.1	28.0727	2583421
1	146.18	146.18	85.61	85.61	85.61	WP_046067692.1	outer membrane protein assembly factor BamA [Haemophilus influenzae]			0	99	YENDDVEQFQFSIGGSF				-0.00395645	1980.83	991.424	1980.84	991.426	2	22	1.1.1.7250.1	30.5218	4725483
1	146.18	146.18	85.61	85.61	85.61	WP_046067692.1	outer membrane protein assembly factor BamA [Haemophilus influenzae]			0	99	YENDDVEQFQFSIGGSF				-0.00258668	1980.84	991.425	1980.84	991.426	2	24	1.1.1.7300.1	30.6293	6468256
1	146.18	146.18	85.61	85.61	85.61	WP_046067692.1	outer membrane protein assembly factor BamA [Haemophilus influenzae]			0	99	YENDDVEQFQFSIGGSF				-0.0033191	1980.83	991.424	1980.84	991.426	2	23	1.1.1.7309.1	30.6493	6515498
1	146.18	146.18	85.61	85.61	85.61	WP_046067692.1	outer membrane protein assembly factor BamA [Haemophilus influenzae]			0	99	YENDDVEQFQFSIGGSF				-0.00112184	1980.84	991.426	1980.84	991.426	2	24	1.1.1.7362.1	30.7599	3582699
1	146.18	146.18	85.61	85.61	85.61	WP_046067692.1	outer membrane protein assembly factor BamA [Haemophilus influenzae]			0	99	YENDDVEQFQFSIGGSF				-0.000389423	1980.84	991.426	1980.84	991.426	2	22	1.1.1.7370.1	30.778	3078738
1	146.18	146.18	85.61	85.61	85.61	WP_046067692.1	outer membrane protein assembly factor BamA [Haemophilus influenzae]			0	99	YENDDVEQFQFSIGGSF				-0.00173219	1980.84	991.425	1980.84	991.426	2	22	1.1.1.7437.1	30.9154	1725320
1	146.18	146.18	85.61	85.61	85.61	WP_046067692.1	outer membrane protein assembly factor BamA [Haemophilus influenzae]			0	99	YENDDVEQFQFSIGGSF				-0.0061267	1980.83	991.423	1980.84	991.426	2	23	1.1.1.7442.1	30.9281	1923953
1	146.18	146.18	85.61	85.61	85.61	WP_046067692.1	outer membrane protein assembly factor BamA [Haemophilus influenzae]			0	99	YNATVEPIVNTLPNNR				0.0026255	1813.93	907.975	1813.93	907.973	2	25	1.1.1.2330.1	19.615	140154
1	146.18	146.18	85.61	85.61	85.61	WP_046067692.1	outer membrane protein assembly factor BamA [Haemophilus influenzae]			0	99	YNATVEPIVNTLPNNR	Deamidated(N)@14; Amidated@C-term			0.00946138	1813.94	907.978	1813.93	907.973	2	25	1.1.1.2339.1	19.6416	691107
1	146.18	146.18	85.61	85.61	85.61	WP_046067692.1	outer membrane protein assembly factor BamA [Haemophilus influenzae]			0	99	YNATVEPIVNTLPNNR	Oxidation(P)@7			-0.00217202	1829.93	915.97	1829.93	915.971	2	20	1.1.1.2362.1	19.7057	37041.3
1	146.18	146.18	85.61	85.61	85.61	WP_046067692.1	outer membrane protein assembly factor BamA [Haemophilus influenzae]			0	99	YNATVEPIVNTLPNNR				0.000672385	1813.93	907.974	1813.93	907.973	2	26	1.1.1.2378.1	19.7555	365532
1	146.18	146.18	85.61	85.61	85.61	WP_046067692.1	outer membrane protein assembly factor BamA [Haemophilus influenzae]			0	99	YNATVEPIVNTLPNNR				0.00225929	1813.93	907.975	1813.93	907.973	2	20	1.1.1.2389.1	19.7863	155780
1	146.18	146.18	85.61	85.61	85.61	WP_046067692.1	outer membrane protein assembly factor BamA [Haemophilus influenzae]			0	99	YNATVEPIVNTLPNNR				-0.00372211	1813.93	907.972	1813.93	907.973	2	23	1.1.1.2440.1	19.9406	71761.2
1	146.18	146.18	85.61	85.61	85.61	WP_046067692.1	outer membrane protein assembly factor BamA [Haemophilus influenzae]			0	99	YNATVEPIVNTLPNNR				0.00384619	1813.94	907.975	1813.93	907.973	2	16	1.1.1.2481.1	20.0645	21281.1
1	146.18	146.18	85.61	85.61	85.61	WP_046067692.1	outer membrane protein assembly factor BamA [Haemophilus influenzae]			0	99	YNATVEPIVNTLPNNR				0.0026255	1813.93	907.975	1813.93	907.973	2	22	1.1.1.2490.1	20.0928	41727.1
1	146.18	146.18	85.61	85.61	85.61	WP_046067692.1	outer membrane protein assembly factor BamA [Haemophilus influenzae]			0	99	YNATVEPIVNTLPNNRAEILIQINEDDKAK			missed R-A@16; missed K-A@28	0.00592246	3394.78	1132.6	3394.77	1132.6	3	28	1.1.1.3831.1	23.2808	11350530
1	146.18	146.18	85.61	85.61	85.61	WP_046067692.1	outer membrane protein assembly factor BamA [Haemophilus influenzae]			0	99	YNATVEPIVNTLPNNRAEILIQINEDDKAK			missed R-A@16; missed K-A@28	0.0029928	3394.78	1132.6	3394.77	1132.6	3	26	1.1.1.3838.1	23.2976	15536580
1	146.18	146.18	85.61	85.61	85.61	WP_046067692.1	outer membrane protein assembly factor BamA [Haemophilus influenzae]			0	99	YNATVEPIVNTLPNNRAEILIQINEDDKAK			missed R-A@16; missed K-A@28	-0.00119795	3394.77	849.7	3394.77	849.701	4	17	1.1.1.3869.1	23.3634	28275140
1	146.18	146.18	85.61	85.61	85.61	WP_046067692.1	outer membrane protein assembly factor BamA [Haemophilus influenzae]			0	99	YNATVEPIVNTLPNNRAEILIQINEDDKAK			missed R-A@16; missed K-A@28	0.00124344	3394.77	849.701	3394.77	849.701	4	18	1.1.1.3880.1	23.3863	21616220
1	146.18	146.18	85.61	85.61	85.61	WP_046067692.1	outer membrane protein assembly factor BamA [Haemophilus influenzae]			0	99	YNATVEPIVNTLPNNRAEILIQINEDDKAK			missed R-A@16; missed K-A@28	-0.00286654	3394.77	1132.6	3394.77	1132.6	3	26	1.1.1.3891.1	23.4092	7431321
1	146.18	146.18	85.61	85.61	85.61	WP_046067692.1	outer membrane protein assembly factor BamA [Haemophilus influenzae]			0	99	YNATVEPIVNTLPNNRAEILIQINEDDKAK			missed R-A@16; missed K-A@28	0.00921834	3394.78	1132.6	3394.77	1132.6	3	26	1.1.1.3902.1	23.4321	4883398
1	146.18	146.18	85.61	85.61	85.61	WP_046067692.1	outer membrane protein assembly factor BamA [Haemophilus influenzae]			0	99	YNATVEPIVNTLPNNRAEILIQINEDDKAK			missed R-A@16; missed K-A@28	-0.00486003	3394.77	849.699	3394.77	849.701	4	17	1.1.1.3934.1	23.4994	4366893
1	146.18	146.18	85.61	85.61	85.61	WP_046067692.1	outer membrane protein assembly factor BamA [Haemophilus influenzae]			0	99	YNATVEPIVNTLPNNRAEILIQINEDDKAK	Oxidation(P)@13; Deamidated(N)@14; Dehydrated(E)@18; Deamidated(Q)@22		missed R-A@16; missed K-A@28	0.0532569	3394.78	849.702	3394.73	849.689	4	23	1.1.1.3822.1	23.2616	16291890
2	140.25	140.25	88.62	87.83	87.83	WP_046067545.1	membrane protein [Haemophilus influenzae]			2	99	AKTIADGITSAEDKEYGVLNNSK			missed K-T@2; missed K-E@14	-0.0072251	2423.21	808.744	2423.22	808.747	3	24	3.1.1.1386.1	18.2221	6560702
2	140.25	140.25	88.62	87.83	87.83	WP_046067545.1	membrane protein [Haemophilus influenzae]			2	99	ATHNFGDGFYAQGYLETR				-0.0129431	2045.91	682.977	2045.92	682.982	3	16	1.1.1.2955.1	21.4027	3892960
2	140.25	140.25	88.62	87.83	87.83	WP_046067545.1	membrane protein [Haemophilus influenzae]			2	99	AVAGEVYPQK				-0.00194724	1060.55	531.284	1060.56	531.285	2	15	2.1.1.3340.1	12.1009	1741506
2	140.25	140.25	88.62	87.83	87.83	WP_046067545.1	membrane protein [Haemophilus influenzae]			2	99	AVAGEVYPQKISNGVQVGAKYDANNIIAGIAYGR	Oxidation(P)@8; Deamidated(Q)@9; Ammonia-loss(N)@13		missed K-I@10; missed K-Y@20	0.044383	3505.83	877.464	3505.78	877.453	4	30	3.1.1.3958.1	23.6651	3251189
2	140.25	140.25	88.62	87.83	87.83	WP_046067545.1	membrane protein [Haemophilus influenzae]			2	99	AVVYNNEGTNVELGGR			cleaved A-A@N-term	-0.00165759	1690.83	846.42	1690.83	846.421	2	23	1.1.1.1165.1	15.8217	92868.4
2	140.25	140.25	88.62	87.83	87.83	WP_046067545.1	membrane protein [Haemophilus influenzae]			2	99	DANNIIAGIAYGR			cleaved Y-D@N-term	-0.00204174	1346.69	674.353	1346.69	674.354	2	17	3.1.1.3562.1	22.8321	3861304
2	140.25	140.25	88.62	87.83	87.83	WP_046067545.1	membrane protein [Haemophilus influenzae]			2	99	DLGLLVSLDSGYAK			cleaved S-D@N-term	-0.00160181	1449.77	725.892	1449.77	725.893	2	23	3.1.1.5906.1	27.7799	2720838
2	140.25	140.25	88.62	87.83	87.83	WP_046067545.1	membrane protein [Haemophilus influenzae]			2	99	EDITITPADK	Glu->pyro-Glu@N-term			0.000538474	1083.55	542.78	1083.54	542.78	2	12	3.1.1.1517.1	18.5004	2874251
2	140.25	140.25	88.62	87.83	87.83	WP_046067545.1	membrane protein [Haemophilus influenzae]			2	99	EDITITPADKLGK			missed K-L@10	0.00124676	1399.76	467.593	1399.76	467.593	3	13	2.1.1.5011.1	15.8018	1836369
2	140.25	140.25	88.62	87.83	87.83	WP_046067545.1	membrane protein [Haemophilus influenzae]			2	99	EDITITPADKLGKK			missed K-L@10; missed K-K@13	-0.0018196	1527.85	510.29	1527.85	510.291	3	16	2.1.1.4374.1	14.4585	885894
2	140.25	140.25	88.62	87.83	87.83	WP_046067545.1	membrane protein [Haemophilus influenzae]			2	99	EQAVLFGIDHK				0.000668044	1255.66	628.836	1255.66	628.835	2	14	1.1.1.1654.1	17.5112	12258.2
2	140.25	140.25	88.62	87.83	87.83	WP_046067545.1	membrane protein [Haemophilus influenzae]			2	99	EQAVLFGIDHKLHK			missed K-L@11	-0.00526865	1633.89	545.637	1633.89	545.639	3	12	1.1.1.2084.1	18.8769	61768
2	140.25	140.25	88.62	87.83	87.83	WP_046067545.1	membrane protein [Haemophilus influenzae]			2	99	EREQAVLFGIDHK			missed R-E@2	-0.00172084	1540.8	514.607	1540.8	514.607	3	11	1.1.1.1348.1	16.5231	9118.53
2	140.25	140.25	88.62	87.83	87.83	WP_046067545.1	membrane protein [Haemophilus influenzae]			2	99	EREQAVLFGIDHKLHK			missed R-E@2; missed K-L@13	0.000582152	1919.04	480.767	1919.04	480.767	4	14	1.1.1.2157.1	19.0954	19628.3
2	140.25	140.25	88.62	87.83	87.83	WP_046067545.1	membrane protein [Haemophilus influenzae]			2	99	EYGVLNNSK				-0.00221822	1022.5	512.258	1022.5	512.259	2	14	2.1.1.3645.1	12.8128	920184
2	140.25	140.25	88.62	87.83	87.83	WP_046067545.1	membrane protein [Haemophilus influenzae]			2	99	FSDLGLLVSLDSGYAK				-0.00373872	1683.87	842.941	1683.87	842.943	2	13	1.1.1.189.1	1.05917	4100.34
2	140.25	140.25	88.62	87.83	87.83	WP_046067545.1	membrane protein [Haemophilus influenzae]			2	99	GIDGLVLGANY			cleaved Y-L@C-term	-0.000742956	1090.57	546.29	1090.57	546.29	2	16	3.1.1.5335.1	26.5681	6569170
2	140.25	140.25	88.62	87.83	87.83	WP_046067545.1	membrane protein [Haemophilus influenzae]			2	99	GIDGLVLGANYL			cleaved L-L@C-term	0.000205409	1203.65	602.832	1203.65	602.832	2	18	3.1.1.7361.1	30.8574	13614730
2	140.25	140.25	88.62	87.83	87.83	WP_046067545.1	membrane protein [Haemophilus influenzae]			2	99	GIDGLVLGANYLL			cleaved L-A@C-term	-0.00105377	1316.73	659.374	1316.73	659.374	2	20	3.1.1.8983.1	34.3397	1327796
2	140.25	140.25	88.62	87.83	87.83	WP_046067545.1	membrane protein [Haemophilus influenzae]			2	99	GIDGLVLGANYLLA			cleaved A-Q@C-term	-0.00178197	1387.77	694.892	1387.77	694.893	2	20	3.1.1.8866.1	34.0852	798638
2	140.25	140.25	88.62	87.83	87.83	WP_046067545.1	membrane protein [Haemophilus influenzae]			2	99	GIDGLVLGANYLLAQ			cleaved Q-E@C-term	-0.000213075	1515.83	758.922	1515.83	758.922	2	23	3.1.1.8466.1	33.2248	2164301
2	140.25	140.25	88.62	87.83	87.83	WP_046067545.1	membrane protein [Haemophilus influenzae]			2	99	GIDGLVLGANYLLAQER				-0.0104618	1800.96	901.489	1800.97	901.494	2	11	1.1.1.302.1	1.7413	5107.22
2	140.25	140.25	88.62	87.83	87.83	WP_046067545.1	membrane protein [Haemophilus influenzae]			2	99	GIDGLVLGANYLLAQERHKYTAAAAAAAAAGGAR			missed R-H@17; missed K-Y@19	-0.00577042	3310.75	828.694	3310.75	828.696	4	20	1.1.1.5973.1	27.8148	3117142
2	140.25	140.25	88.62	87.83	87.83	WP_046067545.1	membrane protein [Haemophilus influenzae]			2	99	GLVLGANYLLAQER			cleaved D-G@N-term	-0.00102135	1515.84	758.927	1515.84	758.928	2	22	3.1.1.4564.1	24.9399	12041090
2	140.25	140.25	88.62	87.83	87.83	WP_046067545.1	membrane protein [Haemophilus influenzae]			2	99	HKYTAAAAAAAAAGGAR			missed K-Y@2	-0.00146044	1527.79	510.27	1527.79	510.271	3	20	1.1.1.1088.1	15.3164	15647.9
2	140.25	140.25	88.62	87.83	87.83	WP_046067545.1	membrane protein [Haemophilus influenzae]			2	99	IDGLVLGANYLLAQER			cleaved G-I@N-term	-0.00172114	1743.95	872.982	1743.95	872.983	2	26	3.1.1.5766.1	27.4823	5030386
2	140.25	140.25	88.62	87.83	87.83	WP_046067545.1	membrane protein [Haemophilus influenzae]			2	99	ISNGVQVGAK				-0.00347479	971.536	486.776	971.54	486.777	2	17	2.1.1.2923.1	10.9447	12462
2	140.25	140.25	88.62	87.83	87.83	WP_046067545.1	membrane protein [Haemophilus influenzae]			2	99	ISNGVQVGAKYDANNIIAGIAYGR			missed K-Y@10	-0.00447918	2463.28	1232.65	2463.29	1232.65	2	30	1.1.1.3652.1	22.8971	4891609
2	140.25	140.25	88.62	87.83	87.83	WP_046067545.1	membrane protein [Haemophilus influenzae]			2	99	KQQVNGALSTLGYR			missed K-Q@1	0.00113908	1533.83	512.283	1533.83	512.283	3	16	1.1.1.1155.1	15.7825	75862.1
2	140.25	140.25	88.62	87.83	87.83	WP_046067545.1	membrane protein [Haemophilus influenzae]			2	99	LSIIAEQSNSTIK				-0.00488226	1402.76	702.388	1402.77	702.391	2	20	1.1.1.1557.1	17.199	15676.8
2	140.25	140.25	88.62	87.83	87.83	WP_046067545.1	membrane protein [Haemophilus influenzae]			2	99	LSIIAEQSNSTIKDQK			missed K-D@13	-0.00844114	1773.94	592.32	1773.95	592.323	3	17	3.1.1.234.1	15.767	63295.4
2	140.25	140.25	88.62	87.83	87.83	WP_046067545.1	membrane protein [Haemophilus influenzae]			2	99	LSIIAEQSNSTIKDQKQQHGALR			missed K-D@13; missed K-Q@16	-0.00584638	2564.36	642.098	2564.37	642.099	4	14	1.1.1.1108.1	15.5535	1884.52
2	140.25	140.25	88.62	87.83	87.83	WP_046067545.1	membrane protein [Haemophilus influenzae]			2	99	LVSAQSGTESDNFGHIITK				-0.00812732	2002.99	668.67	2003	668.673	3	11	1.1.1.13.1	0.0845833	5495.1
2	140.25	140.25	88.62	87.83	87.83	WP_046067545.1	membrane protein [Haemophilus influenzae]			2	99	LVSAQSGTESDNFGHIITKYAYVTLGNNALGEVK			missed K-Y@19	-0.00186523	3595.81	899.961	3595.82	899.961	4	20	1.1.1.5317.1	26.4193	4010203
2	140.25	140.25	88.62	87.83	87.83	WP_046067545.1	membrane protein [Haemophilus influenzae]			2	99	NFGDGFYAQGYLETR			cleaved H-N@N-term	-0.00167397	1736.78	869.396	1736.78	869.397	2	23	3.1.1.3586.1	22.8806	4236722
2	140.25	140.25	88.62	87.83	87.83	WP_046067545.1	membrane protein [Haemophilus influenzae]			2	99	NSVDQGEKEREQAVLFGIDHK			missed K-E@8; missed R-E@10	-0.0073952	2398.18	600.552	2398.19	600.554	4	14	1.1.1.1584.1	17.287	2933.39
2	140.25	140.25	88.62	87.83	87.83	WP_046067545.1	membrane protein [Haemophilus influenzae]			2	99	NSVDQGEKEREQAVLFGIDHKLHK			missed K-E@8; missed R-E@10; missed K-L@21	0.00192678	2776.43	556.293	2776.43	556.292	5	15	1.1.1.2280.1	19.4656	49381.8
2	140.25	140.25	88.62	87.83	87.83	WP_046067545.1	membrane protein [Haemophilus influenzae]			2	99	QQVNGALSTLGYR	Gln->pyro-Glu@N-term			-0.00180758	1388.7	695.359	1388.7	695.36	2	18	1.1.1.3513.1	22.5987	5282943
2	140.25	140.25	88.62	87.83	87.83	WP_046067545.1	membrane protein [Haemophilus influenzae]			2	99	QQVNGALSTLGYRFSDLGLLVSLDSGYAK	Gln->pyro-Glu@N-term		missed R-F@13	-0.00597847	3054.56	1019.19	3054.57	1019.2	3	35	3.1.1.9316.1	35.0596	1027119
2	140.25	140.25	88.62	87.83	87.83	WP_046067545.1	membrane protein [Haemophilus influenzae]			2	99	QVLTYIEGAYSR				-0.00674432	1398.71	700.361	1398.71	700.364	2	10	1.1.1.436.1	2.6683	3419.3
2	140.25	140.25	88.62	87.83	87.83	WP_046067545.1	membrane protein [Haemophilus influenzae]			2	99	SDLGLLVSLDSGYAK			cleaved F-S@N-term	-0.00136911	1536.8	769.408	1536.8	769.409	2	22	3.1.1.5240.1	26.3694	53526650
2	140.25	140.25	88.62	87.83	87.83	WP_046067545.1	membrane protein [Haemophilus influenzae]			2	99	SVGVGLRVYF			missed R-V@7	-0.000150668	1095.61	548.811	1095.61	548.811	2	16	1.1.1.4275.1	24.2219	4550858
2	140.25	140.25	88.62	87.83	87.83	WP_046067545.1	membrane protein [Haemophilus influenzae]			2	99	SYFVSPGFQYE			cleaved E-L@C-term	-0.000621767	1322.58	662.298	1322.58	662.298	2	12	3.1.1.4724.1	25.2801	5529102
2	140.25	140.25	88.62	87.83	87.83	WP_046067545.1	membrane protein [Haemophilus influenzae]			2	99	SYFVSPGFQYEL			cleaved L-M@C-term	-0.000961255	1435.67	718.84	1435.67	718.84	2	18	3.1.1.6530.1	29.0986	12872700
2	140.25	140.25	88.62	87.83	87.83	WP_046067545.1	membrane protein [Haemophilus influenzae]			2	99	SYFVSPGFQYELM			cleaved M-E@C-term	-0.00285283	1566.7	784.359	1566.71	784.361	2	15	3.1.1.7437.1	31.0161	1633320
2	140.25	140.25	88.62	87.83	87.83	WP_046067545.1	membrane protein [Haemophilus influenzae]			2	99	SYFVSPGFQYELME			cleaved E-D@C-term	-0.000807399	1695.75	848.881	1695.75	848.882	2	19	3.1.1.7044.1	30.1835	3187094
2	140.25	140.25	88.62	87.83	87.83	WP_046067545.1	membrane protein [Haemophilus influenzae]			2	99	SYFVSPGFQYELMED	Oxidation(M)@13		cleaved D-T@C-term	-0.00655542	1826.76	914.389	1826.77	914.393	2	16	3.1.1.5848.1	27.6563	1955989
2	140.25	140.25	88.62	87.83	87.83	WP_046067545.1	membrane protein [Haemophilus influenzae]			2	99	SYFVSPGFQYELMEDTN			cleaved N-V@C-term	-0.00493114	2025.86	1013.94	2025.87	1013.94	2	23	3.1.1.6778.1	29.6173	2670279
2	140.25	140.25	88.62	87.83	87.83	WP_046067545.1	membrane protein [Haemophilus influenzae]			2	99	SYFVSPGFQYELMEDTNVY			cleaved Y-G@C-term	-0.01016	2287.99	1145	2288	1145.01	2	19	3.1.1.8118.1	32.4745	1073944
2	140.25	140.25	88.62	87.83	87.83	WP_046067545.1	membrane protein [Haemophilus influenzae]			2	99	SYFVSPGFQYELMEDTNVYGN			cleaved N-F@C-term	-0.0134005	2459.05	1230.53	2459.06	1230.54	2	28	3.1.1.7648.1	31.4678	1574855
2	140.25	140.25	88.62	87.83	87.83	WP_046067545.1	membrane protein [Haemophilus influenzae]			2	99	SYFVSPGFQYELMEDTNVYGNFK				-0.0218827	2734.2	912.409	2734.23	912.416	3	31	1.1.1.6913.1	29.8056	3682184
2	140.25	140.25	88.62	87.83	87.83	WP_046067545.1	membrane protein [Haemophilus influenzae]			2	99	SYFVSPGFQYELMEDTNVYGNFKYER			missed K-Y@23	-0.0165138	3182.42	1061.81	3182.43	1061.82	3	20	1.1.1.6277.1	28.4575	2679595
2	140.25	140.25	88.62	87.83	87.83	WP_046067545.1	membrane protein [Haemophilus influenzae]			2	99	TIADGITSAEDK				-0.00196063	1219.59	610.803	1219.59	610.804	2	19	2.1.1.4380.1	14.4729	22643460
2	140.25	140.25	88.62	87.83	87.83	WP_046067545.1	membrane protein [Haemophilus influenzae]			2	99	TIADGITSAEDKEYGVL			cleaved L-N@C-term; missed K-E@12	-0.000933648	1780.87	891.443	1780.87	891.444	2	22	1.1.1.3636.1	22.8611	3090828
2	140.25	140.25	88.62	87.83	87.83	WP_046067545.1	membrane protein [Haemophilus influenzae]			2	99	TIADGITSAEDKEYGVLNNSK			missed K-E@12	-0.0230867	2224.06	742.362	2224.09	742.369	3	24	1.1.1.2458.1	19.9956	62587.2
2	140.25	140.25	88.62	87.83	87.83	WP_046067545.1	membrane protein [Haemophilus influenzae]			2	99	TIADGITSAEDKEYGVLNNSKYIPTNGNTVGYTFK			missed K-E@12; missed K-Y@21	0.00612306	3779.86	945.972	3779.85	945.971	4	34	1.1.1.3744.1	23.094	5453956
2	140.25	140.25	88.62	87.83	87.83	WP_046067545.1	membrane protein [Haemophilus influenzae]			2	99	TLAALIVGAFAASAANAAVVYNNEGTNVELGGR				0.00274967	3203.66	1068.89	3203.66	1068.89	3	35	3.1.1.11688.1	40.3866	237172
2	140.25	140.25	88.62	87.83	87.83	WP_046067545.1	membrane protein [Haemophilus influenzae]			2	99	TNYREDITITPADK			missed R-E@4	-0.00455796	1635.81	546.276	1635.81	546.277	3	11	1.1.1.553.1	3.386	3535.52
2	140.25	140.25	88.62	87.83	87.83	WP_046067545.1	membrane protein [Haemophilus influenzae]			2	99	TNYREDITITPADKLGK			missed R-E@4; missed K-L@14	-0.00279138	1934.01	484.509	1934.01	484.51	4	11	3.1.1.232.1	15.7624	131419
2	140.25	140.25	88.62	87.83	87.83	WP_046067545.1	membrane protein [Haemophilus influenzae]			2	99	TNYREDITITPADKLGKK			missed R-E@4; missed K-L@14; missed K-K@17	0.00421272	2062.11	688.377	2062.11	688.376	3	21	2.1.1.4795.1	15.3433	1257810
2	140.25	140.25	88.62	87.83	87.83	WP_046067545.1	membrane protein [Haemophilus influenzae]			2	99	VSPGFQYELMEDTNVYGNFK			cleaved F-V@N-term	-0.00277856	2337.06	1169.54	2337.06	1169.54	2	26	3.1.1.5236.1	26.3586	6698191
2	140.25	140.25	88.62	87.83	87.83	WP_046067545.1	membrane protein [Haemophilus influenzae]			2	99	YAYVTLGNNALGEVK				-0.00219996	1610.83	806.421	1610.83	806.422	2	25	1.1.1.3216.1	21.9587	4315218
2	140.25	140.25	88.62	87.83	87.83	WP_046067545.1	membrane protein [Haemophilus influenzae]			2	99	YDANNIIAGIAY			cleaved Y-G@C-term	-0.00105808	1296.63	649.324	1296.64	649.325	2	13	3.1.1.5728.1	27.4019	2456251
2	140.25	140.25	88.62	87.83	87.83	WP_046067545.1	membrane protein [Haemophilus influenzae]			2	99	YDANNIIAGIAYGR				-0.00650896	1509.75	755.883	1509.76	755.886	2	11	1.1.1.703.1	4.2944	3216.05
2	140.25	140.25	88.62	87.83	87.83	WP_046067545.1	membrane protein [Haemophilus influenzae]			2	99	YIPTNGNTVGYTFK	Ammonia-loss(N)@5			0.00182598	1556.75	779.384	1556.75	779.383	2	16	1.1.1.2136.1	19.0363	4320.28
2	140.25	140.25	88.62	87.83	87.83	WP_046067545.1	membrane protein [Haemophilus influenzae]			2	99	YIPTNGNTVGYTFKGIDGLVLGANYLLAQER			missed K-G@14	-0.00704905	3356.73	840.191	3356.74	840.192	4	24	1.1.1.7907.1	31.9166	1464188
2	140.25	140.25	88.62	87.83	87.83	WP_046067545.1	membrane protein [Haemophilus influenzae]			2	99	YTAAAAAAAAAGGAR				6.03821e-05	1262.64	421.886	1262.64	421.886	3	23	3.1.1.437.1	16.2232	999689
2	140.25	140.25	88.62	87.83	87.83	WP_046067545.1	membrane protein [Haemophilus influenzae]			1.13668	99	IPTNGNTVGYTFK			cleaved Y-I@N-term	0.000246582	1410.71	706.365	1410.71	706.364	2	22	3.1.1.583.1	16.5337	2622679
2	140.25	140.25	88.62	87.83	87.83	WP_046067545.1	membrane protein [Haemophilus influenzae]			0.809668	99	TAAAAAAAAAGGAR			cleaved Y-T@N-term	-0.00125818	1099.57	367.531	1099.57	367.532	3	15	2.1.1.3246.1	11.8501	39516.9
2	140.25	140.25	88.62	87.83	87.83	WP_046067545.1	membrane protein [Haemophilus influenzae]			0.737549	99	MEDTNVYGNFK			cleaved L-M@N-term	-0.00113581	1316.57	659.292	1316.57	659.293	2	18	3.1.1.538.1	16.4363	1193087
2	140.25	140.25	88.62	87.83	87.83	WP_046067545.1	membrane protein [Haemophilus influenzae]			0.467246	99	TYIEGAYSR			cleaved L-T@N-term	-0.00035995	1058.5	530.259	1058.5	530.259	2	15	2.1.1.3904.1	13.4078	529856
2	140.25	140.25	88.62	87.83	87.83	WP_046067545.1	membrane protein [Haemophilus influenzae]			0.465974	99	AVVYNNEGTNVELGGRLSIIAEQSNSTIK			cleaved A-A@N-term; missed R-L@16	-0.00699979	3075.58	1026.2	3075.58	1026.2	3	31	3.1.1.3337.1	22.3528	4620461
2	140.25	140.25	88.62	87.83	87.83	WP_046067545.1	membrane protein [Haemophilus influenzae]			0.462181	99	MEDTNVYGNFKYER			cleaved L-M@N-term; missed K-Y@11	0.00182556	1764.78	589.267	1764.78	589.267	3	20	3.1.1.271.1	15.8701	11933480
2	140.25	140.25	88.62	87.83	87.83	WP_046067545.1	membrane protein [Haemophilus influenzae]			0.354578	99	NIIAGIAYGR			cleaved N-N@N-term	-0.00128692	1046.59	524.3	1046.59	524.301	2	15	3.1.1.2046.1	19.6165	4454698
2	140.25	140.25	88.62	87.83	87.83	WP_046067545.1	membrane protein [Haemophilus influenzae]			0.327902	99	FGDGFYAQGYLETR			cleaved N-F@N-term	-0.00576293	1622.73	812.373	1622.74	812.376	2	23	3.1.1.3235.1	22.1372	5316750
2	140.25	140.25	88.62	87.83	87.83	WP_046067545.1	membrane protein [Haemophilus influenzae]			0.262013	99	ATHNFGDGFYAQGY			cleaved Y-L@C-term	-0.00165217	1546.65	774.33	1546.65	774.331	2	16	3.1.1.2061.1	19.6502	7565732
2	140.25	140.25	88.62	87.83	87.83	WP_046067545.1	membrane protein [Haemophilus influenzae]			0.220404	99	VLGANYLLAQER			cleaved L-V@N-term	-0.00037595	1345.74	673.875	1345.74	673.875	2	17	3.1.1.2576.1	20.7383	4605249
2	140.25	140.25	88.62	87.83	87.83	WP_046067545.1	membrane protein [Haemophilus influenzae]			0.199283	99	VTLGNNALGEVK			cleaved Y-V@N-term	-0.00143701	1213.67	607.84	1213.67	607.841	2	19	3.1.1.551.1	16.467	14448280
2	140.25	140.25	88.62	87.83	87.83	WP_046067545.1	membrane protein [Haemophilus influenzae]			0.137869	99	YELMEDTNVYGNFK			cleaved Q-Y@N-term	-0.00482379	1721.76	861.885	1721.76	861.888	2	24	3.1.1.3265.1	22.2008	3867311
2	140.25	140.25	88.62	87.83	87.83	WP_046067545.1	membrane protein [Haemophilus influenzae]			0.134896	99	ANNIIAGIAYGR			cleaved D-A@N-term	-0.00185801	1231.67	616.84	1231.67	616.841	2	18	3.1.1.2173.1	19.8869	3879771
2	140.25	140.25	88.62	87.83	87.83	WP_046067545.1	membrane protein [Haemophilus influenzae]			0.10902	99	LMEDTNVYGNFK			cleaved E-L@N-term	-0.00220394	1429.65	715.834	1429.65	715.835	2	20	3.1.1.1491.1	18.4482	9809111
2	140.25	140.25	88.62	87.83	87.83	WP_046067545.1	membrane protein [Haemophilus influenzae]			0.107349	99	GALSTLGYR			cleaved N-G@N-term	0.000767204	936.504	469.259	936.503	469.259	2	13	3.1.1.524.1	16.4076	3365648
2	140.25	140.25	88.62	87.83	87.83	WP_046067545.1	membrane protein [Haemophilus influenzae]			0.0731433	99	VLTYIEGAYSR			cleaved Q-V@N-term	-0.00104495	1270.65	636.335	1270.66	636.335	2	18	3.1.1.1614.1	18.7085	3892140
2	140.25	140.25	88.62	87.83	87.83	WP_046067545.1	membrane protein [Haemophilus influenzae]			0.0510982	98.74	IIAGIAYGR			cleaved N-I@N-term	-0.000272346	932.544	467.279	932.544	467.279	2	13	3.1.1.727.1	16.838	3146528
2	140.25	140.25	88.62	87.83	87.83	WP_046067545.1	membrane protein [Haemophilus influenzae]			0.0381045	95.5	FGIDHK			cleaved L-F@N-term	0.000985052	715.366	358.69	715.365	358.69	2	9	3.1.1.915.1	17.2319	3776259
2	140.25	140.25	88.62	87.83	87.83	WP_046067545.1	membrane protein [Haemophilus influenzae]			0.0381045	98.31	YAQGYLETR			cleaved F-Y@N-term	-0.000832461	1099.53	550.772	1099.53	550.772	2	15	2.1.1.3996.1	13.6168	223108
2	140.25	140.25	88.62	87.83	87.83	WP_046067545.1	membrane protein [Haemophilus influenzae]			0.0218195	22.06	YIPTNGNTVGYTFKGIDGLVLGANYLLAQERHKYTAAAAAAAAAGGAR	Deamidated(N)@7		missed K-G@14; missed R-H@31; missed K-Y@33	0.0227932	4867.53	812.262	4867.5	812.258	6	18	3.1.1.9912.1	36.3578	891701
2	140.25	140.25	88.62	87.83	87.83	WP_046067545.1	membrane protein [Haemophilus influenzae]			0.0168249	87.45	SIIAEQSNSTIKDQK			cleaved L-S@N-term; missed K-D@12	-0.000438402	1660.86	554.628	1660.86	554.628	3	13	2.1.1.3671.1	12.8727	215014
2	140.25	140.25	88.62	87.83	87.83	WP_046067545.1	membrane protein [Haemophilus influenzae]			0.015923	99	GFYAQGYLETR			cleaved D-G@N-term	0.000487442	1303.62	652.817	1303.62	652.817	2	17	3.1.1.1691.1	18.8736	21832240
2	140.25	140.25	88.62	87.83	87.83	WP_046067545.1	membrane protein [Haemophilus influenzae]			0.0145735	97.31	AAVVYNNEGTNVELGGR			cleaved N-A@N-term	-0.0203529	1761.84	881.929	1761.86	881.94	2	16	3.1.1.246.1	15.8047	13840.8
2	140.25	140.25	88.62	87.83	87.83	WP_046067545.1	membrane protein [Haemophilus influenzae]			0.0132283	96.9	LVSLDSGYAK			cleaved L-L@N-term	-0.000742415	1051.55	526.784	1051.55	526.785	2	13	2.1.1.4987.1	15.7484	1017314
2	140.25	140.25	88.62	87.83	87.83	WP_046067545.1	membrane protein [Haemophilus influenzae]			0.00700489	99	GITSAEDKEYGVLNNSK			cleaved D-G@N-term; missed K-E@8	-0.00369484	1823.89	608.969	1823.89	608.971	3	21	2.1.1.4661.1	15.0607	2476054
2	140.25	140.25	88.62	87.83	87.83	WP_046067545.1	membrane protein [Haemophilus influenzae]			0.00612308	90.35	AVLFGIDHK			cleaved Q-A@N-term	0.000752363	998.556	500.285	998.555	500.285	2	12	3.1.1.1043.1	17.5007	8052326
2	140.25	140.25	88.62	87.83	87.83	WP_046067545.1	membrane protein [Haemophilus influenzae]			0.0048037	84.87	GNTVGYTFK			cleaved N-G@N-term	-0.000859437	985.486	493.75	985.487	493.751	2	12	2.1.1.4253.1	14.194	466124
2	140.25	140.25	88.62	87.83	87.83	WP_046067545.1	membrane protein [Haemophilus influenzae]			0.00348834	91.1	TFKGIDGLVLGANYLLAQER			cleaved Y-T@N-term; missed K-G@3	0.0375811	2177.22	726.748	2177.18	726.735	3	16	3.1.1.14097.1	46.5834	230176
2	140.25	140.25	88.62	87.83	87.83	WP_046067545.1	membrane protein [Haemophilus influenzae]			0.00217692	98.64	FKGIDGLVLGANYLLAQER			cleaved T-F@N-term; missed K-G@2	0.0322444	2076.17	1039.09	2076.14	1039.08	2	23	3.1.1.13826.1	45.6969	43034.9
2	140.25	140.25	88.62	87.83	87.83	WP_046067545.1	membrane protein [Haemophilus influenzae]			0.00217692	93.02	ITITPADKLGK			cleaved D-I@N-term; missed K-L@8	0.00216863	1155.69	386.237	1155.69	386.236	3	14	2.1.1.4525.1	14.7764	1292610
2	140.25	140.25	88.62	87.83	87.83	WP_046067545.1	membrane protein [Haemophilus influenzae]			0.00130485	74.56	YLLAQER			cleaved N-Y@N-term	0.00229497	891.484	446.749	891.481	446.748	2	11	2.1.1.4461.1	14.6425	688818
2	140.25	140.25	88.62	87.83	87.83	WP_046067545.1	membrane protein [Haemophilus influenzae]			0.000869447	99	GIDGLVLGANYLLAQE			cleaved E-R@C-term	-0.980733	1643.89	822.953	1644.87	823.443	2	18	1.1.1.8397.1	32.9631	904941
2	140.25	140.25	88.62	87.83	87.83	WP_046067545.1	membrane protein [Haemophilus influenzae]			0.000869447	83.42	ITSAEDKEYGVLNNSK			cleaved G-I@N-term; missed K-E@7	0.00608775	1766.87	589.966	1766.87	589.964	3	16	2.1.1.4008.1	13.6451	162159
2	140.25	140.25	88.62	87.83	87.83	WP_046067545.1	membrane protein [Haemophilus influenzae]			0.000434506	93.26	GYRFSDLGLLVSLDSGYAK			cleaved L-G@N-term; missed R-F@3	0.0731861	2060.13	1031.07	2060.06	1031.04	2	17	3.1.1.14062.1	46.4717	206699
2	140.25	140.25	88.62	87.83	87.83	WP_046067545.1	membrane protein [Haemophilus influenzae]			0.000434506	99	TIADGITSAEDKEYGVLNN	Dehydrated(E)@13		cleaved N-S@C-term; missed K-E@12	-0.00262281	1990.95	996.48	1990.95	996.481	2	20	3.1.1.3048.1	21.7378	3737616
2	140.25	140.25	88.62	87.83	87.83	WP_046067545.1	membrane protein [Haemophilus influenzae]			0.000434506	92.49	TIADGITSAEDKEYGVLNNSKY			cleaved Y-I@C-term; missed K-E@12; missed K-Y@21	-1.01086	2386.14	796.387	2387.15	796.724	3	16	3.1.1.1554.1	18.5805	5322035
2	140.25	140.25	88.62	87.83	87.83	WP_046067545.1	membrane protein [Haemophilus influenzae]			0	99	AKTIADGITSAEDKEYGVLNNSK			missed K-T@2; missed K-E@14	-0.00484475	2423.21	808.745	2423.22	808.747	3	25	3.1.1.1375.1	18.1991	6572841
2	140.25	140.25	88.62	87.83	87.83	WP_046067545.1	membrane protein [Haemophilus influenzae]			0	99	AKTIADGITSAEDKEYGVLNNSK			missed K-T@2; missed K-E@14	-0.00828343	2423.21	606.81	2423.22	606.812	4	19	2.1.1.6288.1	18.5028	2447211
2	140.25	140.25	88.62	87.83	87.83	WP_046067545.1	membrane protein [Haemophilus influenzae]			0	99	AKTIADGITSAEDKEYGVLNNSK			missed K-T@2; missed K-E@14	-0.00305236	2423.22	808.746	2423.22	808.747	3	28	2.1.1.6296.1	18.5208	2485270
2	140.25	140.25	88.62	87.83	87.83	WP_046067545.1	membrane protein [Haemophilus influenzae]			0	99	AKTIADGITSAEDKEYGVLNNSK			missed K-T@2; missed K-E@14	-0.00388893	2423.21	606.811	2423.22	606.812	4	26	2.1.1.6298.1	18.5241	2202769
2	140.25	140.25	88.62	87.83	87.83	WP_046067545.1	membrane protein [Haemophilus influenzae]			0	99	ANNIIAGIAYGR			cleaved D-A@N-term	-0.000759382	1231.67	616.841	1231.67	616.841	2	18	3.1.1.2106.1	19.7432	6086865
2	140.25	140.25	88.62	87.83	87.83	WP_046067545.1	membrane protein [Haemophilus influenzae]			0	99	ANNIIAGIAYGR			cleaved D-A@N-term	-0.000637312	1231.67	616.841	1231.67	616.841	2	18	3.1.1.2111.1	19.7559	8508982
2	140.25	140.25	88.62	87.83	87.83	WP_046067545.1	membrane protein [Haemophilus influenzae]			0	99	ANNIIAGIAYGR			cleaved D-A@N-term	-0.00124766	1231.67	616.84	1231.67	616.841	2	18	3.1.1.2166.1	19.8708	3359401
2	140.25	140.25	88.62	87.83	87.83	WP_046067545.1	membrane protein [Haemophilus influenzae]			0	99	ATHNFGDGFYAQGY			cleaved Y-L@C-term	0.000545083	1546.65	774.331	1546.65	774.331	2	16	3.1.1.2116.1	19.7645	2992951
2	140.25	140.25	88.62	87.83	87.83	WP_046067545.1	membrane protein [Haemophilus influenzae]			0	98.62	ATHNFGDGFYAQGY			cleaved Y-L@C-term	-0.00567179	1546.64	774.328	1546.65	774.331	2	17	2.1.1.6817.1	19.6342	2385604
2	140.25	140.25	88.62	87.83	87.83	WP_046067545.1	membrane protein [Haemophilus influenzae]			0	98.58	ATHNFGDGFYAQGY			cleaved Y-L@C-term	-0.00360528	1546.64	774.329	1546.65	774.331	2	14	3.1.1.1877.1	19.2602	3061382
2	140.25	140.25	88.62	87.83	87.83	WP_046067545.1	membrane protein [Haemophilus influenzae]			0	98.58	ATHNFGDGFYAQGY			cleaved Y-L@C-term	-0.00140803	1546.65	774.33	1546.65	774.331	2	14	3.1.1.2127.1	19.7874	2088674
2	140.25	140.25	88.62	87.83	87.83	WP_046067545.1	membrane protein [Haemophilus influenzae]			0	98.17	ATHNFGDGFYAQGY			cleaved Y-L@C-term	0.000178875	1546.65	774.331	1546.65	774.331	2	13	3.1.1.1991.1	19.5015	10091760
2	140.25	140.25	88.62	87.83	87.83	WP_046067545.1	membrane protein [Haemophilus influenzae]			0	97.63	ATHNFGDGFYAQGY			cleaved Y-L@C-term	-0.00189631	1546.65	774.33	1546.65	774.331	2	14	3.1.1.2052.1	19.6308	10589790
2	140.25	140.25	88.62	87.83	87.83	WP_046067545.1	membrane protein [Haemophilus influenzae]			0	96.04	ATHNFGDGFYAQGY			cleaved Y-L@C-term	-0.00250665	1546.65	774.33	1546.65	774.331	2	13	3.1.1.2000.1	19.5208	11042410
2	140.25	140.25	88.62	87.83	87.83	WP_046067545.1	membrane protein [Haemophilus influenzae]			0	86.08	ATHNFGDGFYAQGY			cleaved Y-L@C-term	-0.00323907	1546.64	774.33	1546.65	774.331	2	11	3.1.1.1932.1	19.3776	8491466
2	140.25	140.25	88.62	87.83	87.83	WP_046067545.1	membrane protein [Haemophilus influenzae]			0	16.77	ATHNFGDGFYAQGY			cleaved Y-L@C-term	-0.000422803	1546.65	774.331	1546.65	774.331	2	12	2.1.1.6824.1	19.6501	3113498
2	140.25	140.25	88.62	87.83	87.83	WP_046067545.1	membrane protein [Haemophilus influenzae]			0	99	ATHNFGDGFYAQGYLETR				-0.00690063	2045.92	682.979	2045.92	682.982	3	15	1.1.1.28.1	0.15795	4254.8
2	140.25	140.25	88.62	87.83	87.83	WP_046067545.1	membrane protein [Haemophilus influenzae]			0	99	ATHNFGDGFYAQGYLETR				0.00243768	2045.93	682.982	2045.92	682.982	3	13	1.1.1.49.1	0.240883	2823.07
2	140.25	140.25	88.62	87.83	87.83	WP_046067545.1	membrane protein [Haemophilus influenzae]			0	99	ATHNFGDGFYAQGYLETR				-0.00378786	2045.92	682.98	2045.92	682.982	3	13	1.1.1.109.1	0.559383	3213.41
2	140.25	140.25	88.62	87.83	87.83	WP_046067545.1	membrane protein [Haemophilus influenzae]			0	99	ATHNFGDGFYAQGYLETR	Deamidated(Q)@12			0.02403	2046.93	683.318	2046.91	683.31	3	12	1.1.1.155.1	0.8397	3262.46
2	140.25	140.25	88.62	87.83	87.83	WP_046067545.1	membrane protein [Haemophilus influenzae]			0	99	ATHNFGDGFYAQGYLETR				0.00957874	2045.93	682.985	2045.92	682.982	3	14	1.1.1.174.1	0.9679	2058.84
2	140.25	140.25	88.62	87.83	87.83	WP_046067545.1	membrane protein [Haemophilus influenzae]			0	99	ATHNFGDGFYAQGYLETR				-0.00232302	2045.92	682.981	2045.92	682.982	3	12	1.1.1.177.1	0.988783	4387.52
2	140.25	140.25	88.62	87.83	87.83	WP_046067545.1	membrane protein [Haemophilus influenzae]			0	99	ATHNFGDGFYAQGYLETR				0.00280389	2045.93	682.983	2045.92	682.982	3	13	1.1.1.219.1	1.24995	3735.11
2	140.25	140.25	88.62	87.83	87.83	WP_046067545.1	membrane protein [Haemophilus influenzae]			0	99	ATHNFGDGFYAQGYLETR				-0.0014075	2045.92	682.981	2045.92	682.982	3	14	1.1.1.238.1	1.35597	2993.41
2	140.25	140.25	88.62	87.83	87.83	WP_046067545.1	membrane protein [Haemophilus influenzae]			0	99	ATHNFGDGFYAQGYLETR	Deamidated(N)@4			0.0123113	2046.92	683.314	2046.91	683.31	3	16	1.1.1.279.1	1.5894	2920.6
2	140.25	140.25	88.62	87.83	87.83	WP_046067545.1	membrane protein [Haemophilus influenzae]			0	99	ATHNFGDGFYAQGYLETR	Deamidated(Q)@12			0.00443782	2046.91	683.311	2046.91	683.31	3	17	1.1.1.314.1	1.83757	3976.38
2	140.25	140.25	88.62	87.83	87.83	WP_046067545.1	membrane protein [Haemophilus influenzae]			0	99	ATHNFGDGFYAQGYLETR	Deamidated(N)@4			0.00993095	2046.92	683.313	2046.91	683.31	3	16	1.1.1.378.1	2.28557	4185.21
2	140.25	140.25	88.62	87.83	87.83	WP_046067545.1	membrane protein [Haemophilus influenzae]			0	99	ATHNFGDGFYAQGYLETR				1.00237	2046.93	683.316	2045.92	682.982	3	15	1.1.1.387.1	2.33093	2882.99
2	140.25	140.25	88.62	87.83	87.83	WP_046067545.1	membrane protein [Haemophilus influenzae]			0	99	ATHNFGDGFYAQGYLETR	Deamidated(Q)@12			0.0161565	2046.92	683.315	2046.91	683.31	3	17	1.1.1.422.1	2.58797	4212.83
2	140.25	140.25	88.62	87.83	87.83	WP_046067545.1	membrane protein [Haemophilus influenzae]			0	99	ATHNFGDGFYAQGYLETR	Deamidated(N)@4			0.0194524	2046.93	683.316	2046.91	683.31	3	15	1.1.1.437.1	2.67072	2168.79
2	140.25	140.25	88.62	87.83	87.83	WP_046067545.1	membrane protein [Haemophilus influenzae]			0	99	ATHNFGDGFYAQGYLETR	Deamidated(Q)@12			0.0165227	2046.92	683.315	2046.91	683.31	3	15	1.1.1.465.1	2.83875	2755.78
2	140.25	140.25	88.62	87.83	87.83	WP_046067545.1	membrane protein [Haemophilus influenzae]			0	99	ATHNFGDGFYAQGYLETR	Deamidated(Q)@12			0.0192693	2046.93	683.316	2046.91	683.31	3	12	1.1.1.478.1	2.94467	3338.61
2	140.25	140.25	88.62	87.83	87.83	WP_046067545.1	membrane protein [Haemophilus influenzae]			0	99	ATHNFGDGFYAQGYLETR	Deamidated(N)@4			0.0033392	2046.91	683.311	2046.91	683.31	3	14	1.1.1.638.1	3.92162	2872
2	140.25	140.25	88.62	87.83	87.83	WP_046067545.1	membrane protein [Haemophilus influenzae]			0	99	ATHNFGDGFYAQGYLETR				-0.00964719	2045.91	682.979	2045.92	682.982	3	11	1.1.1.701.1	4.28932	4036.02
2	140.25	140.25	88.62	87.83	87.83	WP_046067545.1	membrane protein [Haemophilus influenzae]			0	99	ATHNFGDGFYAQGYLETR	Deamidated(Q)@12			0.0324528	2046.94	683.321	2046.91	683.31	3	11	1.1.1.796.1	4.84247	3714.56
2	140.25	140.25	88.62	87.83	87.83	WP_046067545.1	membrane protein [Haemophilus influenzae]			0	99	ATHNFGDGFYAQGYLETR				-0.0014075	2045.92	682.981	2045.92	682.982	3	20	1.1.1.2533.1	20.2216	46206.8
2	140.25	140.25	88.62	87.83	87.83	WP_046067545.1	membrane protein [Haemophilus influenzae]			0	99	ATHNFGDGFYAQGYLETR				0.00115595	2045.92	682.982	2045.92	682.982	3	17	1.1.1.2538.1	20.239	186242
2	140.25	140.25	88.62	87.83	87.83	WP_046067545.1	membrane protein [Haemophilus influenzae]			0	99	ATHNFGDGFYAQGYLETR				0.00246391	2045.93	1023.97	2045.92	1023.97	2	28	1.1.1.2540.1	20.2434	97855.4
2	140.25	140.25	88.62	87.83	87.83	WP_046067545.1	membrane protein [Haemophilus influenzae]			0	99	ATHNFGDGFYAQGYLETR	Oxidation(H)@3			-0.00235983	2061.92	688.312	2061.92	688.313	3	16	1.1.1.2544.1	20.2533	40512.9
2	140.25	140.25	88.62	87.83	87.83	WP_046067545.1	membrane protein [Haemophilus influenzae]			0	99	ATHNFGDGFYAQGYLETR				-0.00156438	2045.92	1023.97	2045.92	1023.97	2	28	1.1.1.2548.1	20.2678	334557
2	140.25	140.25	88.62	87.83	87.83	WP_046067545.1	membrane protein [Haemophilus influenzae]			0	99	ATHNFGDGFYAQGYLETR	Deamidated(Q)@12; Amino(Y)@14			-0.00144431	2061.92	688.313	2061.92	688.313	3	19	1.1.1.2559.1	20.2983	131390
2	140.25	140.25	88.62	87.83	87.83	WP_046067545.1	membrane protein [Haemophilus influenzae]			0	99	ATHNFGDGFYAQGYLETR	Dioxidation(F)@9			-0.00184732	2077.91	693.644	2077.91	693.645	3	19	1.1.1.2560.1	20.3006	84691.9
2	140.25	140.25	88.62	87.83	87.83	WP_046067545.1	membrane protein [Haemophilus influenzae]			0	99	ATHNFGDGFYAQGYLETR	Dioxidation(F)@9			-0.00163799	2077.91	1039.96	2077.91	1039.96	2	26	1.1.1.2567.1	20.3184	32888.8
2	140.25	140.25	88.62	87.83	87.83	WP_046067545.1	membrane protein [Haemophilus influenzae]			0	99	ATHNFGDGFYAQGYLETR				-0.00452027	2045.92	682.98	2045.92	682.982	3	15	1.1.1.2578.1	20.3548	103166
2	140.25	140.25	88.62	87.83	87.83	WP_046067545.1	membrane protein [Haemophilus influenzae]			0	99	ATHNFGDGFYAQGYLETR				0.00280389	2045.93	682.983	2045.92	682.982	3	19	1.1.1.2588.1	20.3871	71800.4
2	140.25	140.25	88.62	87.83	87.83	WP_046067545.1	membrane protein [Haemophilus influenzae]			0	99	ATHNFGDGFYAQGYLETR				0.0064922	2045.93	1023.97	2045.92	1023.97	2	28	1.1.1.2591.1	20.3948	20787.4
2	140.25	140.25	88.62	87.83	87.83	WP_046067545.1	membrane protein [Haemophilus influenzae]			0	99	ATHNFGDGFYAQGYLETR				0.00246391	2045.93	1023.97	2045.92	1023.97	2	29	1.1.1.2603.1	20.4307	37520.5
2	140.25	140.25	88.62	87.83	87.83	WP_046067545.1	membrane protein [Haemophilus influenzae]			0	99	ATHNFGDGFYAQGYLETR				0.00445183	2045.93	682.983	2045.92	682.982	3	19	1.1.1.2640.1	20.5549	132178
2	140.25	140.25	88.62	87.83	87.83	WP_046067545.1	membrane protein [Haemophilus influenzae]			0	99	ATHNFGDGFYAQGYLETR				-0.00156438	2045.92	1023.97	2045.92	1023.97	2	26	1.1.1.2656.1	20.5997	34432.3
2	140.25	140.25	88.62	87.83	87.83	WP_046067545.1	membrane protein [Haemophilus influenzae]			0	99	ATHNFGDGFYAQGYLETR				0.00844531	2045.93	1023.97	2045.92	1023.97	2	29	1.1.1.2662.1	20.6212	19746.5
2	140.25	140.25	88.62	87.83	87.83	WP_046067545.1	membrane protein [Haemophilus influenzae]			0	99	ATHNFGDGFYAQGYLETR				0.00188837	2045.92	682.982	2045.92	682.982	3	20	1.1.1.2678.1	20.6776	134839
2	140.25	140.25	88.62	87.83	87.83	WP_046067545.1	membrane protein [Haemophilus influenzae]			0	99	ATHNFGDGFYAQGYLETR				-0.00378786	2045.92	682.98	2045.92	682.982	3	19	1.1.1.2688.1	20.7072	213468
2	140.25	140.25	88.62	87.83	87.83	WP_046067545.1	membrane protein [Haemophilus influenzae]			0	99	ATHNFGDGFYAQGYLETR				0.00038873	2045.92	1023.97	2045.92	1023.97	2	29	1.1.1.2700.1	20.7407	77685
2	140.25	140.25	88.62	87.83	87.83	WP_046067545.1	membrane protein [Haemophilus influenzae]			0	99	ATHNFGDGFYAQGYLETR				-0.00559267	2045.92	1023.97	2045.92	1023.97	2	27	1.1.1.2712.1	20.7752	42427.9
2	140.25	140.25	88.62	87.83	87.83	WP_046067545.1	membrane protein [Haemophilus influenzae]			0	99	ATHNFGDGFYAQGYLETR				0.000606642	2045.92	682.982	2045.92	682.982	3	22	1.1.1.2730.1	20.8268	172265
2	140.25	140.25	88.62	87.83	87.83	WP_046067545.1	membrane protein [Haemophilus influenzae]			0	99	ATHNFGDGFYAQGYLETR				-0.00360475	2045.92	682.981	2045.92	682.982	3	16	1.1.1.2741.1	20.8571	128728
2	140.25	140.25	88.62	87.83	87.83	WP_046067545.1	membrane protein [Haemophilus influenzae]			0	99	ATHNFGDGFYAQGYLETR				-0.00351749	2045.92	1023.97	2045.92	1023.97	2	29	1.1.1.2754.1	20.8928	72890.4
2	140.25	140.25	88.62	87.83	87.83	WP_046067545.1	membrane protein [Haemophilus influenzae]			0	99	ATHNFGDGFYAQGYLETR				-0.00452027	2045.92	682.98	2045.92	682.982	3	17	1.1.1.2780.1	20.9688	47500.9
2	140.25	140.25	88.62	87.83	87.83	WP_046067545.1	membrane protein [Haemophilus influenzae]			0	99	ATHNFGDGFYAQGYLETR				-0.00156438	2045.92	1023.97	2045.92	1023.97	2	26	1.1.1.2783.1	20.9762	23833.8
2	140.25	140.25	88.62	87.83	87.83	WP_046067545.1	membrane protein [Haemophilus influenzae]			0	99	ATHNFGDGFYAQGYLETR				-0.00323854	2045.92	682.981	2045.92	682.982	3	17	1.1.1.2789.1	20.996	27516.6
2	140.25	140.25	88.62	87.83	87.83	WP_046067545.1	membrane protein [Haemophilus influenzae]			0	99	ATHNFGDGFYAQGYLETR				0.000423538	2045.92	682.982	2045.92	682.982	3	20	1.1.1.2833.1	21.1239	57755.1
2	140.25	140.25	88.62	87.83	87.83	WP_046067545.1	membrane protein [Haemophilus influenzae]			0	99	ATHNFGDGFYAQGYLETR				-0.00213992	2045.92	682.981	2045.92	682.982	3	17	1.1.1.2843.1	21.1519	113414
2	140.25	140.25	88.62	87.83	87.83	WP_046067545.1	membrane protein [Haemophilus influenzae]			0	99	ATHNFGDGFYAQGYLETR				-0.0112951	2045.91	682.978	2045.92	682.982	3	18	1.1.1.2890.1	21.2657	7503507
2	140.25	140.25	88.62	87.83	87.83	WP_046067545.1	membrane protein [Haemophilus influenzae]			0	99	ATHNFGDGFYAQGYLETR				-0.00781615	2045.92	682.979	2045.92	682.982	3	16	1.1.1.2902.1	21.2901	6092015
2	140.25	140.25	88.62	87.83	87.83	WP_046067545.1	membrane protein [Haemophilus influenzae]			0	99	ATHNFGDGFYAQGYLETR				-0.00653442	2045.92	682.98	2045.92	682.982	3	17	1.1.1.2964.1	21.4221	4205186
2	140.25	140.25	88.62	87.83	87.83	WP_046067545.1	membrane protein [Haemophilus influenzae]			0	99	ATHNFGDGFYAQGYLETR				-0.00814547	2045.91	682.979	2045.92	682.982	3	14	1.1.1.16776.1	56.0729	6239.77
2	140.25	140.25	88.62	87.83	87.83	WP_046067545.1	membrane protein [Haemophilus influenzae]			0	99	ATHNFGDGFYAQGYLETR				-0.010892	2045.91	682.978	2045.92	682.982	3	14	1.1.1.16787.1	56.1045	6960.89
2	140.25	140.25	88.62	87.83	87.83	WP_046067545.1	membrane protein [Haemophilus influenzae]			0	99	ATHNFGDGFYAQGYLETR				0.0180385	2045.94	682.988	2045.92	682.982	3	15	1.1.1.16848.1	56.2826	3288.7
2	140.25	140.25	88.62	87.83	87.83	WP_046067545.1	membrane protein [Haemophilus influenzae]			0	99	ATHNFGDGFYAQGYLETR				-0.0141879	2045.91	682.977	2045.92	682.982	3	16	1.1.1.16858.1	56.3123	3025
2	140.25	140.25	88.62	87.83	87.83	WP_046067545.1	membrane protein [Haemophilus influenzae]			0	99	ATHNFGDGFYAQGYLETR	Deamidated(Q)@12			0.0178453	2046.92	683.316	2046.91	683.31	3	21	1.1.1.16886.1	56.3954	9029.62
2	140.25	140.25	88.62	87.83	87.83	WP_046067545.1	membrane protein [Haemophilus influenzae]			0	99	ATHNFGDGFYAQGYLETR				-0.0118076	2045.91	682.978	2045.92	682.982	3	16	1.1.1.16914.1	56.478	6463.85
2	140.25	140.25	88.62	87.83	87.83	WP_046067545.1	membrane protein [Haemophilus influenzae]			0	99	ATHNFGDGFYAQGYLETR				-0.00869478	2045.91	682.979	2045.92	682.982	3	16	1.1.1.16966.1	56.6302	7237.97
2	140.25	140.25	88.62	87.83	87.83	WP_046067545.1	membrane protein [Haemophilus influenzae]			0	99	ATHNFGDGFYAQGYLETR				0.00210841	2045.93	682.982	2045.92	682.982	3	13	1.1.1.16987.1	56.6921	5923.75
2	140.25	140.25	88.62	87.83	87.83	WP_046067545.1	membrane protein [Haemophilus influenzae]			0	99	ATHNFGDGFYAQGYLETR				-0.0094272	2045.91	682.979	2045.92	682.982	3	19	1.1.1.17028.1	56.8131	4391.78
2	140.25	140.25	88.62	87.83	87.83	WP_046067545.1	membrane protein [Haemophilus influenzae]			0	99	ATHNFGDGFYAQGYLETR				1.00607	2046.93	683.317	2045.92	682.982	3	17	1.1.1.17048.1	56.8717	4321.58
2	140.25	140.25	88.62	87.83	87.83	WP_046067545.1	membrane protein [Haemophilus influenzae]			0	99	ATHNFGDGFYAQGYLETR				-0.00668063	2045.92	682.979	2045.92	682.982	3	14	1.1.1.17101.1	57.0318	6180.98
2	140.25	140.25	88.62	87.83	87.83	WP_046067545.1	membrane protein [Haemophilus influenzae]			0	99	ATHNFGDGFYAQGYLETR	Deamidated(Q)@12			0.0143663	2046.92	683.314	2046.91	683.31	3	15	1.1.1.17125.1	57.1014	6601.48
2	140.25	140.25	88.62	87.83	87.83	WP_046067545.1	membrane protein [Haemophilus influenzae]			0	99	ATHNFGDGFYAQGYLETR				-8.88526e-05	2045.92	682.982	2045.92	682.982	3	12	1.1.1.17165.1	57.22	5168.32
2	140.25	140.25	88.62	87.83	87.83	WP_046067545.1	membrane protein [Haemophilus influenzae]			0	99	ATHNFGDGFYAQGYLETR	Deamidated(Q)@12			0.0266343	2046.93	683.318	2046.91	683.31	3	15	1.1.1.17216.1	57.3698	5530.49
2	140.25	140.25	88.62	87.83	87.83	WP_046067545.1	membrane protein [Haemophilus influenzae]			0	99	ATHNFGDGFYAQGYLETR				0.000277357	2045.92	682.982	2045.92	682.982	3	15	1.1.1.17234.1	57.4239	6704.77
2	140.25	140.25	88.62	87.83	87.83	WP_046067545.1	membrane protein [Haemophilus influenzae]			0	99	ATHNFGDGFYAQGYLETR				0.00137599	2045.92	682.982	2045.92	682.982	3	15	1.1.1.17267.1	57.5204	5009.75
2	140.25	140.25	88.62	87.83	87.83	WP_046067545.1	membrane protein [Haemophilus influenzae]			0	99	ATHNFGDGFYAQGYLETR	Deamidated(N)@4			0.0116197	2046.92	683.313	2046.91	683.31	3	15	1.1.1.17288.1	57.5815	4555.66
2	140.25	140.25	88.62	87.83	87.83	WP_046067545.1	membrane protein [Haemophilus influenzae]			0	99	ATHNFGDGFYAQGYLETR	Deamidated(N)@4			0.0205919	2046.93	683.317	2046.91	683.31	3	16	1.1.1.17334.1	57.7189	4143.4
2	140.25	140.25	88.62	87.83	87.83	WP_046067545.1	membrane protein [Haemophilus influenzae]			0	99	ATHNFGDGFYAQGYLETR				-0.00997651	2045.91	682.978	2045.92	682.982	3	17	1.1.1.17408.1	57.9357	4463.67
2	140.25	140.25	88.62	87.83	87.83	WP_046067545.1	membrane protein [Haemophilus influenzae]			0	99	ATHNFGDGFYAQGYLETR				0.00888329	2045.93	682.985	2045.92	682.982	3	13	1.1.1.17416.1	57.9604	3931.62
2	140.25	140.25	88.62	87.83	87.83	WP_046067545.1	membrane protein [Haemophilus influenzae]			0	99	ATHNFGDGFYAQGYLETR	Deamidated(Q)@12			0.0218736	2046.93	683.317	2046.91	683.31	3	17	1.1.1.17435.1	58.0176	5100.32
2	140.25	140.25	88.62	87.83	87.83	WP_046067545.1	membrane protein [Haemophilus influenzae]			0	99	ATHNFGDGFYAQGYLETR	Deamidated(Q)@12			0.0178453	2046.92	683.316	2046.91	683.31	3	15	1.1.1.17590.1	58.4918	3968.54
2	140.25	140.25	88.62	87.83	87.83	WP_046067545.1	membrane protein [Haemophilus influenzae]			0	99	ATHNFGDGFYAQGYLETR				0.00119288	2045.92	682.982	2045.92	682.982	3	13	1.1.1.17617.1	58.5725	4101.44
2	140.25	140.25	88.62	87.83	87.83	WP_046067545.1	membrane protein [Haemophilus influenzae]			0	99	ATHNFGDGFYAQGYLETR				0.00467187	2045.93	682.983	2045.92	682.982	3	15	1.1.1.17635.1	58.6311	5695.59
2	140.25	140.25	88.62	87.83	87.83	WP_046067545.1	membrane protein [Haemophilus influenzae]			0	99	ATHNFGDGFYAQGYLETR	Deamidated(Q)@12			0.0182115	2046.93	683.316	2046.91	683.31	3	15	1.1.1.17669.1	58.7328	5054.49
2	140.25	140.25	88.62	87.83	87.83	WP_046067545.1	membrane protein [Haemophilus influenzae]			0	99	ATHNFGDGFYAQGYLETR				0.00448877	2045.93	682.983	2045.92	682.982	3	15	1.1.1.17795.1	59.1163	5242.36
2	140.25	140.25	88.62	87.83	87.83	WP_046067545.1	membrane protein [Haemophilus influenzae]			0	99	ATHNFGDGFYAQGYLETR				0.00302393	2045.93	682.983	2045.92	682.982	3	12	1.1.1.17800.1	59.1334	5142
2	140.25	140.25	88.62	87.83	87.83	WP_046067545.1	membrane protein [Haemophilus influenzae]			0	99	ATHNFGDGFYAQGYLETR	Deamidated(N)@4			0.026085	2046.93	683.318	2046.91	683.31	3	15	1.1.1.17835.1	59.239	5034.03
2	140.25	140.25	88.62	87.83	87.83	WP_046067545.1	membrane protein [Haemophilus influenzae]			0	99	ATHNFGDGFYAQGYLETR				-0.00118748	2045.92	682.981	2045.92	682.982	3	16	1.1.1.17921.1	59.513	3817.73
2	140.25	140.25	88.62	87.83	87.83	WP_046067545.1	membrane protein [Haemophilus influenzae]			0	99	ATHNFGDGFYAQGYLETR				-0.00384222	2045.92	682.98	2045.92	682.982	3	17	3.1.1.2031.1	19.5866	8580834
2	140.25	140.25	88.62	87.83	87.83	WP_046067545.1	membrane protein [Haemophilus influenzae]			0	99	ATHNFGDGFYAQGYLETR				-0.00658158	2045.92	1023.97	2045.92	1023.97	2	29	3.1.1.2038.1	19.5983	3271833
2	140.25	140.25	88.62	87.83	87.83	WP_046067545.1	membrane protein [Haemophilus influenzae]			0	99	ATHNFGDGFYAQGYLETR				-0.00237739	2045.92	682.981	2045.92	682.982	3	18	3.1.1.2040.1	19.6061	65163970
2	140.25	140.25	88.62	87.83	87.83	WP_046067545.1	membrane protein [Haemophilus influenzae]			0	99	ATHNFGDGFYAQGYLETR				-0.000600178	2045.92	1023.97	2045.92	1023.97	2	29	3.1.1.2041.1	19.6078	23569770
2	140.25	140.25	88.62	87.83	87.83	WP_046067545.1	membrane protein [Haemophilus influenzae]			0	99	ATHNFGDGFYAQGYLETR				-0.00207941	2045.92	512.487	2045.92	512.488	4	17	3.1.1.2084.1	19.6975	4751460
2	140.25	140.25	88.62	87.83	87.83	WP_046067545.1	membrane protein [Haemophilus influenzae]			0	99	ATHNFGDGFYAQGYLETR				0.00842576	2045.93	682.985	2045.92	682.982	3	19	3.1.1.2089.1	19.7104	1298204000
2	140.25	140.25	88.62	87.83	87.83	WP_046067545.1	membrane protein [Haemophilus influenzae]			0	99	ATHNFGDGFYAQGYLETR				0.00342812	2045.93	1023.97	2045.92	1023.97	2	29	3.1.1.2090.1	19.7121	526900000
2	140.25	140.25	88.62	87.83	87.83	WP_046067545.1	membrane protein [Haemophilus influenzae]			0	99	ATHNFGDGFYAQGYLETR				0.00109439	2045.92	512.488	2045.92	512.488	4	19	3.1.1.2094.1	19.7188	5082694
2	140.25	140.25	88.62	87.83	87.83	WP_046067545.1	membrane protein [Haemophilus influenzae]			0	99	ATHNFGDGFYAQGYLETR				0.00732714	2045.93	682.984	2045.92	682.982	3	19	3.1.1.2099.1	19.7314	1353652000
2	140.25	140.25	88.62	87.83	87.83	WP_046067545.1	membrane protein [Haemophilus influenzae]			0	99	ATHNFGDGFYAQGYLETR				0.00135293	2045.93	1023.97	2045.92	1023.97	2	29	3.1.1.2100.1	19.7331	525145400
2	140.25	140.25	88.62	87.83	87.83	WP_046067545.1	membrane protein [Haemophilus influenzae]			0	99	ATHNFGDGFYAQGYLETR				-0.00378839	2045.92	512.487	2045.92	512.488	4	19	3.1.1.2142.1	19.8213	5441616
2	140.25	140.25	88.62	87.83	87.83	WP_046067545.1	membrane protein [Haemophilus influenzae]			0	99	ATHNFGDGFYAQGYLETR				0.00732714	2045.93	682.984	2045.92	682.982	3	18	3.1.1.2149.1	19.8377	1307799000
2	140.25	140.25	88.62	87.83	87.83	WP_046067545.1	membrane protein [Haemophilus influenzae]			0	99	ATHNFGDGFYAQGYLETR				0.00135293	2045.93	1023.97	2045.92	1023.97	2	29	3.1.1.2150.1	19.8394	520123100
2	140.25	140.25	88.62	87.83	87.83	WP_046067545.1	membrane protein [Haemophilus influenzae]			0	99	ATHNFGDGFYAQGYLETR				0.000606115	2045.92	512.488	2045.92	512.488	4	19	3.1.1.2154.1	19.8463	5230973
2	140.25	140.25	88.62	87.83	87.83	WP_046067545.1	membrane protein [Haemophilus influenzae]			0	99	ATHNFGDGFYAQGYLETR				0.00769335	2045.93	682.984	2045.92	682.982	3	19	3.1.1.2159.1	19.8589	1361774000
2	140.25	140.25	88.62	87.83	87.83	WP_046067545.1	membrane protein [Haemophilus influenzae]			0	99	ATHNFGDGFYAQGYLETR				0.00135293	2045.93	1023.97	2045.92	1023.97	2	29	3.1.1.2160.1	19.8606	546953400
2	140.25	140.25	88.62	87.83	87.83	WP_046067545.1	membrane protein [Haemophilus influenzae]			0	99	ATHNFGDGFYAQGYLETR				0.00182681	2045.93	512.489	2045.92	512.488	4	16	3.1.1.2207.1	19.9582	4971146
2	140.25	140.25	88.62	87.83	87.83	WP_046067545.1	membrane protein [Haemophilus influenzae]			0	99	ATHNFGDGFYAQGYLETR				0.00677783	2045.93	682.984	2045.92	682.982	3	19	3.1.1.2209.1	19.9659	1240127000
2	140.25	140.25	88.62	87.83	87.83	WP_046067545.1	membrane protein [Haemophilus influenzae]			0	99	ATHNFGDGFYAQGYLETR				0.00135293	2045.93	1023.97	2045.92	1023.97	2	29	3.1.1.2210.1	19.9676	487633700
2	140.25	140.25	88.62	87.83	87.83	WP_046067545.1	membrane protein [Haemophilus influenzae]			0	99	ATHNFGDGFYAQGYLETR				-0.000126302	2045.92	512.488	2045.92	512.488	4	19	3.1.1.2215.1	19.9761	4283284
2	140.25	140.25	88.62	87.83	87.83	WP_046067545.1	membrane protein [Haemophilus influenzae]			0	99	ATHNFGDGFYAQGYLETR				0.00512989	2045.93	682.983	2045.92	682.982	3	20	3.1.1.2219.1	19.9872	1192000000
2	140.25	140.25	88.62	87.83	87.83	WP_046067545.1	membrane protein [Haemophilus influenzae]			0	99	ATHNFGDGFYAQGYLETR				-0.000600178	2045.92	1023.97	2045.92	1023.97	2	29	3.1.1.2220.1	19.9889	475899400
2	140.25	140.25	88.62	87.83	87.83	WP_046067545.1	membrane protein [Haemophilus influenzae]			0	99	ATHNFGDGFYAQGYLETR				0.00512989	2045.93	682.983	2045.92	682.982	3	20	3.1.1.2269.1	20.0933	1064651000
2	140.25	140.25	88.62	87.83	87.83	WP_046067545.1	membrane protein [Haemophilus influenzae]			0	99	ATHNFGDGFYAQGYLETR				0.00135293	2045.93	1023.97	2045.92	1023.97	2	28	3.1.1.2270.1	20.0951	414652900
2	140.25	140.25	88.62	87.83	87.83	WP_046067545.1	membrane protein [Haemophilus influenzae]			0	99	ATHNFGDGFYAQGYLETR				0.0058623	2045.93	682.984	2045.92	682.982	3	18	3.1.1.2279.1	20.1144	974703700
2	140.25	140.25	88.62	87.83	87.83	WP_046067545.1	membrane protein [Haemophilus influenzae]			0	99	ATHNFGDGFYAQGYLETR				0.00135293	2045.93	1023.97	2045.92	1023.97	2	29	3.1.1.2280.1	20.1161	387683600
2	140.25	140.25	88.62	87.83	87.83	WP_046067545.1	membrane protein [Haemophilus influenzae]			0	99	ATHNFGDGFYAQGYLETR				0.00109439	2045.92	512.488	2045.92	512.488	4	13	3.1.1.2288.1	20.1296	2852317
2	140.25	140.25	88.62	87.83	87.83	WP_046067545.1	membrane protein [Haemophilus influenzae]			0	99	ATHNFGDGFYAQGYLETR				-0.00207941	2045.92	512.487	2045.92	512.488	4	14	3.1.1.2296.1	20.1472	3451295
2	140.25	140.25	88.62	87.83	87.83	WP_046067545.1	membrane protein [Haemophilus influenzae]			0	99	ATHNFGDGFYAQGYLETR				0.00512989	2045.93	682.983	2045.92	682.982	3	17	3.1.1.2329.1	20.2208	813855600
2	140.25	140.25	88.62	87.83	87.83	WP_046067545.1	membrane protein [Haemophilus influenzae]			0	99	ATHNFGDGFYAQGYLETR				0.00135293	2045.93	1023.97	2045.92	1023.97	2	29	3.1.1.2330.1	20.2229	314887700
2	140.25	140.25	88.62	87.83	87.83	WP_046067545.1	membrane protein [Haemophilus influenzae]			0	99	ATHNFGDGFYAQGYLETR				0.00366505	2045.93	682.983	2045.92	682.982	3	16	3.1.1.2339.1	20.2421	691557300
2	140.25	140.25	88.62	87.83	87.83	WP_046067545.1	membrane protein [Haemophilus influenzae]			0	99	ATHNFGDGFYAQGYLETR				0.00135293	2045.93	1023.97	2045.92	1023.97	2	28	3.1.1.2340.1	20.2438	272227500
2	140.25	140.25	88.62	87.83	87.83	WP_046067545.1	membrane protein [Haemophilus influenzae]			0	99	ATHNFGDGFYAQGYLETR				0.00274953	2045.93	682.983	2045.92	682.982	3	18	3.1.1.2389.1	20.3465	520594400
2	140.25	140.25	88.62	87.83	87.83	WP_046067545.1	membrane protein [Haemophilus influenzae]			0	99	ATHNFGDGFYAQGYLETR				-0.000600178	2045.92	1023.97	2045.92	1023.97	2	29	3.1.1.2390.1	20.3482	203910000
2	140.25	140.25	88.62	87.83	87.83	WP_046067545.1	membrane protein [Haemophilus influenzae]			0	99	ATHNFGDGFYAQGYLETR				0.00220022	2045.93	682.982	2045.92	682.982	3	17	3.1.1.2399.1	20.3677	430320900
2	140.25	140.25	88.62	87.83	87.83	WP_046067545.1	membrane protein [Haemophilus influenzae]			0	99	ATHNFGDGFYAQGYLETR				-0.000600178	2045.92	1023.97	2045.92	1023.97	2	29	3.1.1.2400.1	20.3694	183507600
2	140.25	140.25	88.62	87.83	87.83	WP_046067545.1	membrane protein [Haemophilus influenzae]			0	99	ATHNFGDGFYAQGYLETR				0.00274953	2045.93	682.983	2045.92	682.982	3	19	3.1.1.2449.1	20.4726	398859600
2	140.25	140.25	88.62	87.83	87.83	WP_046067545.1	membrane protein [Haemophilus influenzae]			0	99	ATHNFGDGFYAQGYLETR				-0.000600178	2045.92	1023.97	2045.92	1023.97	2	29	3.1.1.2450.1	20.4743	155523100
2	140.25	140.25	88.62	87.83	87.83	WP_046067545.1	membrane protein [Haemophilus influenzae]			0	99	ATHNFGDGFYAQGYLETR				0.00348195	2045.93	682.983	2045.92	682.982	3	18	3.1.1.2459.1	20.4936	389208400
2	140.25	140.25	88.62	87.83	87.83	WP_046067545.1	membrane protein [Haemophilus influenzae]			0	99	ATHNFGDGFYAQGYLETR				0.00135293	2045.93	1023.97	2045.92	1023.97	2	29	3.1.1.2460.1	20.4954	144180100
2	140.25	140.25	88.62	87.83	87.83	WP_046067545.1	membrane protein [Haemophilus influenzae]			0	99	ATHNFGDGFYAQGYLETR				0.00220022	2045.93	682.982	2045.92	682.982	3	21	3.1.1.2509.1	20.5988	338747800
2	140.25	140.25	88.62	87.83	87.83	WP_046067545.1	membrane protein [Haemophilus influenzae]			0	99	ATHNFGDGFYAQGYLETR				0.00135293	2045.93	1023.97	2045.92	1023.97	2	29	3.1.1.2510.1	20.6006	141102100
2	140.25	140.25	88.62	87.83	87.83	WP_046067545.1	membrane protein [Haemophilus influenzae]			0	99	ATHNFGDGFYAQGYLETR				0.00439747	2045.93	682.983	2045.92	682.982	3	20	3.1.1.2519.1	20.6202	353462500
2	140.25	140.25	88.62	87.83	87.83	WP_046067545.1	membrane protein [Haemophilus influenzae]			0	99	ATHNFGDGFYAQGYLETR				0.00135293	2045.93	1023.97	2045.92	1023.97	2	29	3.1.1.2520.1	20.6223	139815100
2	140.25	140.25	88.62	87.83	87.83	WP_046067545.1	membrane protein [Haemophilus influenzae]			0	99	ATHNFGDGFYAQGYLETR				0.00110159	2045.92	682.982	2045.92	682.982	3	18	3.1.1.2569.1	20.7262	303967100
2	140.25	140.25	88.62	87.83	87.83	WP_046067545.1	membrane protein [Haemophilus influenzae]			0	99	ATHNFGDGFYAQGYLETR				-0.000600178	2045.92	1023.97	2045.92	1023.97	2	28	3.1.1.2570.1	20.7279	111191000
2	140.25	140.25	88.62	87.83	87.83	WP_046067545.1	membrane protein [Haemophilus influenzae]			0	99	ATHNFGDGFYAQGYLETR				0.00256643	2045.93	682.982	2045.92	682.982	3	21	3.1.1.2579.1	20.7473	295752900
2	140.25	140.25	88.62	87.83	87.83	WP_046067545.1	membrane protein [Haemophilus influenzae]			0	99	ATHNFGDGFYAQGYLETR				-0.000600178	2045.92	1023.97	2045.92	1023.97	2	29	3.1.1.2580.1	20.749	108454200
2	140.25	140.25	88.62	87.83	87.83	WP_046067545.1	membrane protein [Haemophilus influenzae]			0	99	ATHNFGDGFYAQGYLETR				0.000369177	2045.92	682.982	2045.92	682.982	3	16	3.1.1.2629.1	20.853	161132200
2	140.25	140.25	88.62	87.83	87.83	WP_046067545.1	membrane protein [Haemophilus influenzae]			0	99	ATHNFGDGFYAQGYLETR				0.00135293	2045.93	1023.97	2045.92	1023.97	2	29	3.1.1.2630.1	20.8547	52433660
2	140.25	140.25	88.62	87.83	87.83	WP_046067545.1	membrane protein [Haemophilus influenzae]			0	99	ATHNFGDGFYAQGYLETR				0.000369177	2045.92	682.982	2045.92	682.982	3	19	3.1.1.2640.1	20.876	137609900
2	140.25	140.25	88.62	87.83	87.83	WP_046067545.1	membrane protein [Haemophilus influenzae]			0	99	ATHNFGDGFYAQGYLETR				-0.000600178	2045.92	1023.97	2045.92	1023.97	2	29	3.1.1.2641.1	20.8777	46404350
2	140.25	140.25	88.62	87.83	87.83	WP_046067545.1	membrane protein [Haemophilus influenzae]			0	99	ATHNFGDGFYAQGYLETR				-0.000180136	2045.92	682.982	2045.92	682.982	3	18	3.1.1.2689.1	20.9805	139887800
2	140.25	140.25	88.62	87.83	87.83	WP_046067545.1	membrane protein [Haemophilus influenzae]			0	99	ATHNFGDGFYAQGYLETR				-0.000600178	2045.92	1023.97	2045.92	1023.97	2	29	3.1.1.2690.1	20.9822	45322870
2	140.25	140.25	88.62	87.83	87.83	WP_046067545.1	membrane protein [Haemophilus influenzae]			0	99	ATHNFGDGFYAQGYLETR				0.000735386	2045.92	682.982	2045.92	682.982	3	19	3.1.1.2700.1	21.0037	125152100
2	140.25	140.25	88.62	87.83	87.83	WP_046067545.1	membrane protein [Haemophilus influenzae]			0	99	ATHNFGDGFYAQGYLETR				0.00135293	2045.93	1023.97	2045.92	1023.97	2	28	3.1.1.2701.1	21.0054	45419840
2	140.25	140.25	88.62	87.83	87.83	WP_046067545.1	membrane protein [Haemophilus influenzae]			0	99	ATHNFGDGFYAQGYLETR				-0.0031098	2045.92	682.981	2045.92	682.982	3	20	3.1.1.2749.1	21.1078	129327600
2	140.25	140.25	88.62	87.83	87.83	WP_046067545.1	membrane protein [Haemophilus influenzae]			0	99	ATHNFGDGFYAQGYLETR				-0.00255329	2045.92	1023.97	2045.92	1023.97	2	29	3.1.1.2750.1	21.1095	47763800
2	140.25	140.25	88.62	87.83	87.83	WP_046067545.1	membrane protein [Haemophilus influenzae]			0	99	ATHNFGDGFYAQGYLETR				-0.00164497	2045.92	682.981	2045.92	682.982	3	18	3.1.1.2759.1	21.1291	140146100
2	140.25	140.25	88.62	87.83	87.83	WP_046067545.1	membrane protein [Haemophilus influenzae]			0	99	ATHNFGDGFYAQGYLETR				-0.000600178	2045.92	1023.97	2045.92	1023.97	2	29	3.1.1.2760.1	21.1308	47563200
2	140.25	140.25	88.62	87.83	87.83	WP_046067545.1	membrane protein [Haemophilus influenzae]			0	99	ATHNFGDGFYAQGYLETR				-0.000729449	2045.92	682.981	2045.92	682.982	3	17	3.1.1.2809.1	21.2347	105130000
2	140.25	140.25	88.62	87.83	87.83	WP_046067545.1	membrane protein [Haemophilus influenzae]			0	99	ATHNFGDGFYAQGYLETR				-0.000600178	2045.92	1023.97	2045.92	1023.97	2	29	3.1.1.2810.1	21.2364	36492340
2	140.25	140.25	88.62	87.83	87.83	WP_046067545.1	membrane protein [Haemophilus influenzae]			0	99	ATHNFGDGFYAQGYLETR				-0.00109566	2045.92	682.981	2045.92	682.982	3	15	3.1.1.2819.1	21.2563	131470400
2	140.25	140.25	88.62	87.83	87.83	WP_046067545.1	membrane protein [Haemophilus influenzae]			0	99	ATHNFGDGFYAQGYLETR				-0.00255329	2045.92	1023.97	2045.92	1023.97	2	29	3.1.1.2820.1	21.258	46118380
2	140.25	140.25	88.62	87.83	87.83	WP_046067545.1	membrane protein [Haemophilus influenzae]			0	99	ATHNFGDGFYAQGYLETR				-0.0029267	2045.92	682.981	2045.92	682.982	3	18	3.1.1.2869.1	21.362	130053400
2	140.25	140.25	88.62	87.83	87.83	WP_046067545.1	membrane protein [Haemophilus influenzae]			0	99	ATHNFGDGFYAQGYLETR				-0.00255329	2045.92	1023.97	2045.92	1023.97	2	29	3.1.1.2870.1	21.3637	46701430
2	140.25	140.25	88.62	87.83	87.83	WP_046067545.1	membrane protein [Haemophilus influenzae]			0	99	ATHNFGDGFYAQGYLETR				-0.000729449	2045.92	682.981	2045.92	682.982	3	16	3.1.1.2879.1	21.3832	126699400
2	140.25	140.25	88.62	87.83	87.83	WP_046067545.1	membrane protein [Haemophilus influenzae]			0	99	ATHNFGDGFYAQGYLETR				-0.000600178	2045.92	1023.97	2045.92	1023.97	2	29	3.1.1.2880.1	21.3849	45172310
2	140.25	140.25	88.62	87.83	87.83	WP_046067545.1	membrane protein [Haemophilus influenzae]			0	99	ATHNFGDGFYAQGYLETR				0.000186073	2045.92	682.982	2045.92	682.982	3	18	3.1.1.2929.1	21.4899	122383400
2	140.25	140.25	88.62	87.83	87.83	WP_046067545.1	membrane protein [Haemophilus influenzae]			0	99	ATHNFGDGFYAQGYLETR				-0.000600178	2045.92	1023.97	2045.92	1023.97	2	29	3.1.1.2930.1	21.4916	43539740
2	140.25	140.25	88.62	87.83	87.83	WP_046067545.1	membrane protein [Haemophilus influenzae]			0	99	ATHNFGDGFYAQGYLETR				-0.000546344	2045.92	682.981	2045.92	682.982	3	22	3.1.1.2940.1	21.5126	133559000
2	140.25	140.25	88.62	87.83	87.83	WP_046067545.1	membrane protein [Haemophilus influenzae]			0	99	ATHNFGDGFYAQGYLETR				-0.000600178	2045.92	1023.97	2045.92	1023.97	2	29	3.1.1.2941.1	21.5144	43177340
2	140.25	140.25	88.62	87.83	87.83	WP_046067545.1	membrane protein [Haemophilus influenzae]			0	99	ATHNFGDGFYAQGYLETR				-0.00146187	2045.92	682.981	2045.92	682.982	3	19	3.1.1.2990.1	21.6183	133373800
2	140.25	140.25	88.62	87.83	87.83	WP_046067545.1	membrane protein [Haemophilus influenzae]			0	99	ATHNFGDGFYAQGYLETR				-0.000600178	2045.92	1023.97	2045.92	1023.97	2	29	3.1.1.2991.1	21.62	41754580
2	140.25	140.25	88.62	87.83	87.83	WP_046067545.1	membrane protein [Haemophilus influenzae]			0	99	ATHNFGDGFYAQGYLETR				-0.00256049	2045.92	682.981	2045.92	682.982	3	17	3.1.1.3000.1	21.6396	123413500
2	140.25	140.25	88.62	87.83	87.83	WP_046067545.1	membrane protein [Haemophilus influenzae]			0	99	ATHNFGDGFYAQGYLETR				-0.00255329	2045.92	1023.97	2045.92	1023.97	2	29	3.1.1.3001.1	21.6413	40336460
2	140.25	140.25	88.62	87.83	87.83	WP_046067545.1	membrane protein [Haemophilus influenzae]			0	99	ATHNFGDGFYAQGYLETR				-0.00146187	2045.92	682.981	2045.92	682.982	3	18	3.1.1.3050.1	21.7456	119260300
2	140.25	140.25	88.62	87.83	87.83	WP_046067545.1	membrane protein [Haemophilus influenzae]			0	99	ATHNFGDGFYAQGYLETR				-0.00255329	2045.92	1023.97	2045.92	1023.97	2	29	3.1.1.3051.1	21.7474	39708390
2	140.25	140.25	88.62	87.83	87.83	WP_046067545.1	membrane protein [Haemophilus influenzae]			0	99	ATHNFGDGFYAQGYLETR				-0.00146187	2045.92	682.981	2045.92	682.982	3	17	3.1.1.3060.1	21.7669	105004000
2	140.25	140.25	88.62	87.83	87.83	WP_046067545.1	membrane protein [Haemophilus influenzae]			0	99	ATHNFGDGFYAQGYLETR				-0.000600178	2045.92	1023.97	2045.92	1023.97	2	29	3.1.1.3061.1	21.7686	36872380
2	140.25	140.25	88.62	87.83	87.83	WP_046067545.1	membrane protein [Haemophilus influenzae]			0	99	ATHNFGDGFYAQGYLETR				-0.00146187	2045.92	682.981	2045.92	682.982	3	21	3.1.1.3110.1	21.874	88328810
2	140.25	140.25	88.62	87.83	87.83	WP_046067545.1	membrane protein [Haemophilus influenzae]			0	99	ATHNFGDGFYAQGYLETR				-0.00255329	2045.92	1023.97	2045.92	1023.97	2	29	3.1.1.3111.1	21.8757	26177780
2	140.25	140.25	88.62	87.83	87.83	WP_046067545.1	membrane protein [Haemophilus influenzae]			0	99	ATHNFGDGFYAQGYLETR				-0.00164497	2045.92	682.981	2045.92	682.982	3	19	3.1.1.3120.1	21.8952	85351050
2	140.25	140.25	88.62	87.83	87.83	WP_046067545.1	membrane protein [Haemophilus influenzae]			0	99	ATHNFGDGFYAQGYLETR				-0.00255329	2045.92	1023.97	2045.92	1023.97	2	29	3.1.1.3121.1	21.8969	25451250
2	140.25	140.25	88.62	87.83	87.83	WP_046067545.1	membrane protein [Haemophilus influenzae]			0	99	ATHNFGDGFYAQGYLETR				-0.00146187	2045.92	682.981	2045.92	682.982	3	20	3.1.1.3170.1	22.0017	72368790
2	140.25	140.25	88.62	87.83	87.83	WP_046067545.1	membrane protein [Haemophilus influenzae]			0	99	ATHNFGDGFYAQGYLETR				-0.000600178	2045.92	1023.97	2045.92	1023.97	2	29	3.1.1.3172.1	22.0051	22014970
2	140.25	140.25	88.62	87.83	87.83	WP_046067545.1	membrane protein [Haemophilus influenzae]			0	99	ATHNFGDGFYAQGYLETR				-0.00164497	2045.92	682.981	2045.92	682.982	3	17	3.1.1.3180.1	22.0227	76263160
2	140.25	140.25	88.62	87.83	87.83	WP_046067545.1	membrane protein [Haemophilus influenzae]			0	99	ATHNFGDGFYAQGYLETR				-0.00255329	2045.92	1023.97	2045.92	1023.97	2	29	3.1.1.3181.1	22.0245	23162520
2	140.25	140.25	88.62	87.83	87.83	WP_046067545.1	membrane protein [Haemophilus influenzae]			0	99	ATHNFGDGFYAQGYLETR				-0.00402533	2045.92	682.98	2045.92	682.982	3	18	3.1.1.3230.1	22.1289	77911800
2	140.25	140.25	88.62	87.83	87.83	WP_046067545.1	membrane protein [Haemophilus influenzae]			0	99	ATHNFGDGFYAQGYLETR				-0.00462847	2045.92	1023.97	2045.92	1023.97	2	29	3.1.1.3231.1	22.1307	18972750
2	140.25	140.25	88.62	87.83	87.83	WP_046067545.1	membrane protein [Haemophilus influenzae]			0	99	ATHNFGDGFYAQGYLETR				-0.00256049	2045.92	682.981	2045.92	682.982	3	19	3.1.1.3240.1	22.1497	75378060
2	140.25	140.25	88.62	87.83	87.83	WP_046067545.1	membrane protein [Haemophilus influenzae]			0	99	ATHNFGDGFYAQGYLETR				-0.00255329	2045.92	1023.97	2045.92	1023.97	2	29	3.1.1.3241.1	22.1514	18822740
2	140.25	140.25	88.62	87.83	87.83	WP_046067545.1	membrane protein [Haemophilus influenzae]			0	99	ATHNFGDGFYAQGYLETR				-0.0031098	2045.92	682.981	2045.92	682.982	3	16	3.1.1.3290.1	22.2555	53066610
2	140.25	140.25	88.62	87.83	87.83	WP_046067545.1	membrane protein [Haemophilus influenzae]			0	99	ATHNFGDGFYAQGYLETR				-0.00255329	2045.92	1023.97	2045.92	1023.97	2	29	3.1.1.3292.1	22.2588	15391540
2	140.25	140.25	88.62	87.83	87.83	WP_046067545.1	membrane protein [Haemophilus influenzae]			0	99	ATHNFGDGFYAQGYLETR				-0.00146187	2045.92	682.981	2045.92	682.982	3	20	3.1.1.3300.1	22.2767	47782300
2	140.25	140.25	88.62	87.83	87.83	WP_046067545.1	membrane protein [Haemophilus influenzae]			0	99	ATHNFGDGFYAQGYLETR				-0.00255329	2045.92	1023.97	2045.92	1023.97	2	29	3.1.1.3301.1	22.2784	15219330
2	140.25	140.25	88.62	87.83	87.83	WP_046067545.1	membrane protein [Haemophilus influenzae]			0	99	ATHNFGDGFYAQGYLETR				-0.00256049	2045.92	682.981	2045.92	682.982	3	20	3.1.1.3350.1	22.3829	58480260
2	140.25	140.25	88.62	87.83	87.83	WP_046067545.1	membrane protein [Haemophilus influenzae]			0	99	ATHNFGDGFYAQGYLETR				-0.00255329	2045.92	1023.97	2045.92	1023.97	2	29	3.1.1.3352.1	22.3863	15271320
2	140.25	140.25	88.62	87.83	87.83	WP_046067545.1	membrane protein [Haemophilus influenzae]			0	99	ATHNFGDGFYAQGYLETR				-0.00164497	2045.92	682.981	2045.92	682.982	3	19	3.1.1.3360.1	22.4038	58472030
2	140.25	140.25	88.62	87.83	87.83	WP_046067545.1	membrane protein [Haemophilus influenzae]			0	99	ATHNFGDGFYAQGYLETR				-0.000600178	2045.92	1023.97	2045.92	1023.97	2	29	3.1.1.3361.1	22.4055	15336060
2	140.25	140.25	88.62	87.83	87.83	WP_046067545.1	membrane protein [Haemophilus influenzae]			0	99	ATHNFGDGFYAQGYLETR				-0.0031098	2045.92	682.981	2045.92	682.982	3	19	3.1.1.3410.1	22.51	54335560
2	140.25	140.25	88.62	87.83	87.83	WP_046067545.1	membrane protein [Haemophilus influenzae]			0	99	ATHNFGDGFYAQGYLETR				-0.00658158	2045.92	1023.97	2045.92	1023.97	2	29	3.1.1.3411.1	22.5117	13107910
2	140.25	140.25	88.62	87.83	87.83	WP_046067545.1	membrane protein [Haemophilus influenzae]			0	99	ATHNFGDGFYAQGYLETR				-0.00347601	2045.92	682.981	2045.92	682.982	3	18	3.1.1.3420.1	22.5306	56664930
2	140.25	140.25	88.62	87.83	87.83	WP_046067545.1	membrane protein [Haemophilus influenzae]			0	99	ATHNFGDGFYAQGYLETR				-0.00865677	2045.92	1023.97	2045.92	1023.97	2	29	3.1.1.3422.1	22.5339	12709600
2	140.25	140.25	88.62	87.83	87.83	WP_046067545.1	membrane protein [Haemophilus influenzae]			0	99	ATHNFGDGFYAQGYLETR				-0.00146187	2045.92	682.981	2045.92	682.982	3	19	3.1.1.3471.1	22.6396	45079080
2	140.25	140.25	88.62	87.83	87.83	WP_046067545.1	membrane protein [Haemophilus influenzae]			0	99	ATHNFGDGFYAQGYLETR				-0.00255329	2045.92	1023.97	2045.92	1023.97	2	28	3.1.1.3472.1	22.6414	10785230
2	140.25	140.25	88.62	87.83	87.83	WP_046067545.1	membrane protein [Haemophilus influenzae]			0	99	ATHNFGDGFYAQGYLETR				-0.00237739	2045.92	682.981	2045.92	682.982	3	18	3.1.1.3481.1	22.661	44683580
2	140.25	140.25	88.62	87.83	87.83	WP_046067545.1	membrane protein [Haemophilus influenzae]			0	99	ATHNFGDGFYAQGYLETR				-0.00255329	2045.92	1023.97	2045.92	1023.97	2	29	3.1.1.3483.1	22.6644	10745470
2	140.25	140.25	88.62	87.83	87.83	WP_046067545.1	membrane protein [Haemophilus influenzae]			0	99	ATHNFGDGFYAQGYLETR				-0.000837434	2045.92	682.981	2045.92	682.982	3	18	3.1.1.3531.1	22.767	46739510
2	140.25	140.25	88.62	87.83	87.83	WP_046067545.1	membrane protein [Haemophilus influenzae]			0	99	ATHNFGDGFYAQGYLETR				-0.00154938	2045.92	1023.97	2045.92	1023.97	2	29	3.1.1.3532.1	22.7687	9687384
2	140.25	140.25	88.62	87.83	87.83	WP_046067545.1	membrane protein [Haemophilus influenzae]			0	99	ATHNFGDGFYAQGYLETR				-0.000471226	2045.92	682.981	2045.92	682.982	3	21	3.1.1.3541.1	22.7879	44904580
2	140.25	140.25	88.62	87.83	87.83	WP_046067545.1	membrane protein [Haemophilus influenzae]			0	99	ATHNFGDGFYAQGYLETR				-0.00154938	2045.92	1023.97	2045.92	1023.97	2	29	3.1.1.3544.1	22.793	9252809
2	140.25	140.25	88.62	87.83	87.83	WP_046067545.1	membrane protein [Haemophilus influenzae]			0	99	ATHNFGDGFYAQGYLETR				0.000810504	2045.92	682.982	2045.92	682.982	3	20	3.1.1.3592.1	22.8947	42525010
2	140.25	140.25	88.62	87.83	87.83	WP_046067545.1	membrane protein [Haemophilus influenzae]			0	99	ATHNFGDGFYAQGYLETR				0.00040373	2045.92	1023.97	2045.92	1023.97	2	29	3.1.1.3594.1	22.8981	9068948
2	140.25	140.25	88.62	87.83	87.83	WP_046067545.1	membrane protein [Haemophilus influenzae]			0	99	ATHNFGDGFYAQGYLETR				-0.000105017	2045.92	682.982	2045.92	682.982	3	20	3.1.1.3602.1	22.9156	42746070
2	140.25	140.25	88.62	87.83	87.83	WP_046067545.1	membrane protein [Haemophilus influenzae]			0	99	ATHNFGDGFYAQGYLETR				-0.00154938	2045.92	1023.97	2045.92	1023.97	2	29	3.1.1.3606.1	22.9224	9499018
2	140.25	140.25	88.62	87.83	87.83	WP_046067545.1	membrane protein [Haemophilus influenzae]			0	99	ATHNFGDGFYAQGYLETR				-0.000105017	2045.92	682.982	2045.92	682.982	3	18	3.1.1.3654.1	23.0255	33237500
2	140.25	140.25	88.62	87.83	87.83	WP_046067545.1	membrane protein [Haemophilus influenzae]			0	99	ATHNFGDGFYAQGYLETR				-0.00154938	2045.92	1023.97	2045.92	1023.97	2	29	3.1.1.3655.1	23.0272	10777730
2	140.25	140.25	88.62	87.83	87.83	WP_046067545.1	membrane protein [Haemophilus influenzae]			0	99	ATHNFGDGFYAQGYLETR				-0.00156985	2045.92	682.981	2045.92	682.982	3	19	3.1.1.3663.1	23.0448	33652120
2	140.25	140.25	88.62	87.83	87.83	WP_046067545.1	membrane protein [Haemophilus influenzae]			0	99	ATHNFGDGFYAQGYLETR				0.00040373	2045.92	1023.97	2045.92	1023.97	2	29	3.1.1.3664.1	23.0465	9889173
2	140.25	140.25	88.62	87.83	87.83	WP_046067545.1	membrane protein [Haemophilus influenzae]			0	99	ATHNFGDGFYAQGYLETR				-0.00138675	2045.92	682.981	2045.92	682.982	3	19	3.1.1.3711.1	23.1469	35645500
2	140.25	140.25	88.62	87.83	87.83	WP_046067545.1	membrane protein [Haemophilus influenzae]			0	99	ATHNFGDGFYAQGYLETR				-0.00154938	2045.92	1023.97	2045.92	1023.97	2	29	3.1.1.3716.1	23.1551	9441926
2	140.25	140.25	88.62	87.83	87.83	WP_046067545.1	membrane protein [Haemophilus influenzae]			0	99	ATHNFGDGFYAQGYLETR				-0.00102054	2045.92	682.981	2045.92	682.982	3	17	3.1.1.3721.1	23.1678	32488300
2	140.25	140.25	88.62	87.83	87.83	WP_046067545.1	membrane protein [Haemophilus influenzae]			0	99	ATHNFGDGFYAQGYLETR				-0.00154938	2045.92	1023.97	2045.92	1023.97	2	29	3.1.1.3725.1	23.1745	8996022
2	140.25	140.25	88.62	87.83	87.83	WP_046067545.1	membrane protein [Haemophilus influenzae]			0	99	ATHNFGDGFYAQGYLETR				7.80869e-05	2045.92	682.982	2045.92	682.982	3	20	3.1.1.3771.1	23.2737	31055210
2	140.25	140.25	88.62	87.83	87.83	WP_046067545.1	membrane protein [Haemophilus influenzae]			0	99	ATHNFGDGFYAQGYLETR				-0.00154938	2045.92	1023.97	2045.92	1023.97	2	29	3.1.1.3775.1	23.2804	7149212
2	140.25	140.25	88.62	87.83	87.83	WP_046067545.1	membrane protein [Haemophilus influenzae]			0	99	ATHNFGDGFYAQGYLETR				-0.000837434	2045.92	682.981	2045.92	682.982	3	17	3.1.1.3780.1	23.2929	31779600
2	140.25	140.25	88.62	87.83	87.83	WP_046067545.1	membrane protein [Haemophilus influenzae]			0	99	ATHNFGDGFYAQGYLETR				-0.00362456	2045.92	1023.97	2045.92	1023.97	2	29	3.1.1.3785.1	23.3013	8907156
2	140.25	140.25	88.62	87.83	87.83	WP_046067545.1	membrane protein [Haemophilus influenzae]			0	99	ATHNFGDGFYAQGYLETR				0.00172603	2045.92	682.982	2045.92	682.982	3	20	3.1.1.3831.1	23.4001	33221720
2	140.25	140.25	88.62	87.83	87.83	WP_046067545.1	membrane protein [Haemophilus influenzae]			0	99	ATHNFGDGFYAQGYLETR				-0.00154938	2045.92	1023.97	2045.92	1023.97	2	29	3.1.1.3833.1	23.4035	8847269
2	140.25	140.25	88.62	87.83	87.83	WP_046067545.1	membrane protein [Haemophilus influenzae]			0	99	ATHNFGDGFYAQGYLETR				0.000810504	2045.92	682.982	2045.92	682.982	3	19	3.1.1.3840.1	23.4198	33849920
2	140.25	140.25	88.62	87.83	87.83	WP_046067545.1	membrane protein [Haemophilus influenzae]			0	99	ATHNFGDGFYAQGYLETR				-0.00362456	2045.92	1023.97	2045.92	1023.97	2	29	3.1.1.3844.1	23.4267	8604166
2	140.25	140.25	88.62	87.83	87.83	WP_046067545.1	membrane protein [Haemophilus influenzae]			0	99	ATHNFGDGFYAQGYLETR				7.80869e-05	2045.92	682.982	2045.92	682.982	3	16	3.1.1.3891.1	23.5268	12199490
2	140.25	140.25	88.62	87.83	87.83	WP_046067545.1	membrane protein [Haemophilus influenzae]			0	99	ATHNFGDGFYAQGYLETR				-0.00154938	2045.92	1023.97	2045.92	1023.97	2	29	3.1.1.3892.1	23.5285	4792222
2	140.25	140.25	88.62	87.83	87.83	WP_046067545.1	membrane protein [Haemophilus influenzae]			0	99	ATHNFGDGFYAQGYLETR				0.00135982	2045.92	682.982	2045.92	682.982	3	16	3.1.1.3901.1	23.548	10007050
2	140.25	140.25	88.62	87.83	87.83	WP_046067545.1	membrane protein [Haemophilus influenzae]			0	99	ATHNFGDGFYAQGYLETR				-0.00362456	2045.92	1023.97	2045.92	1023.97	2	28	3.1.1.3902.1	23.5497	4959868
2	140.25	140.25	88.62	87.83	87.83	WP_046067545.1	membrane protein [Haemophilus influenzae]			0	99	ATHNFGDGFYAQGYLETR				0.00227534	2045.93	682.982	2045.92	682.982	3	18	3.1.1.3951.1	23.6533	8673459
2	140.25	140.25	88.62	87.83	87.83	WP_046067545.1	membrane protein [Haemophilus influenzae]			0	99	ATHNFGDGFYAQGYLETR				0.00040373	2045.92	1023.97	2045.92	1023.97	2	29	3.1.1.3954.1	23.6584	4560113
2	140.25	140.25	88.62	87.83	87.83	WP_046067545.1	membrane protein [Haemophilus influenzae]			0	99	ATHNFGDGFYAQGYLETR				0.00172603	2045.92	682.982	2045.92	682.982	3	19	3.1.1.3961.1	23.6744	8151947
2	140.25	140.25	88.62	87.83	87.83	WP_046067545.1	membrane protein [Haemophilus influenzae]			0	99	ATHNFGDGFYAQGYLETR				-0.0115591	2045.91	1023.96	2045.92	1023.97	2	29	3.1.1.3965.1	23.6812	3465089
2	140.25	140.25	88.62	87.83	87.83	WP_046067545.1	membrane protein [Haemophilus influenzae]			0	99	ATHNFGDGFYAQGYLETR				7.80869e-05	2045.92	682.982	2045.92	682.982	3	18	3.1.1.4010.1	23.7787	10417430
2	140.25	140.25	88.62	87.83	87.83	WP_046067545.1	membrane protein [Haemophilus influenzae]			0	99	ATHNFGDGFYAQGYLETR				-0.00362456	2045.92	1023.97	2045.92	1023.97	2	28	3.1.1.4013.1	23.7837	5276764
2	140.25	140.25	88.62	87.83	87.83	WP_046067545.1	membrane protein [Haemophilus influenzae]			0	99	ATHNFGDGFYAQGYLETR				0.00172603	2045.92	682.982	2045.92	682.982	3	19	3.1.1.4021.1	23.8012	10389720
2	140.25	140.25	88.62	87.83	87.83	WP_046067545.1	membrane protein [Haemophilus influenzae]			0	99	ATHNFGDGFYAQGYLETR				-0.00154938	2045.92	1023.97	2045.92	1023.97	2	29	3.1.1.4022.1	23.8029	4920687
2	140.25	140.25	88.62	87.83	87.83	WP_046067545.1	membrane protein [Haemophilus influenzae]			0	99	ATHNFGDGFYAQGYLETR				0.000810504	2045.92	682.982	2045.92	682.982	3	18	3.1.1.4070.1	23.9051	12208830
2	140.25	140.25	88.62	87.83	87.83	WP_046067545.1	membrane protein [Haemophilus influenzae]			0	99	ATHNFGDGFYAQGYLETR				0.00040373	2045.92	1023.97	2045.92	1023.97	2	29	3.1.1.4072.1	23.9084	4674854
2	140.25	140.25	88.62	87.83	87.83	WP_046067545.1	membrane protein [Haemophilus influenzae]			0	99	ATHNFGDGFYAQGYLETR				-0.000105017	2045.92	682.982	2045.92	682.982	3	20	3.1.1.4081.1	23.9278	12206480
2	140.25	140.25	88.62	87.83	87.83	WP_046067545.1	membrane protein [Haemophilus influenzae]			0	99	ATHNFGDGFYAQGYLETR				-0.00362456	2045.92	1023.97	2045.92	1023.97	2	29	3.1.1.4082.1	23.9295	4774873
2	140.25	140.25	88.62	87.83	87.83	WP_046067545.1	membrane protein [Haemophilus influenzae]			0	99	ATHNFGDGFYAQGYLETR				0.000993608	2045.92	682.982	2045.92	682.982	3	18	3.1.1.4130.1	24.031	13669870
2	140.25	140.25	88.62	87.83	87.83	WP_046067545.1	membrane protein [Haemophilus influenzae]			0	99	ATHNFGDGFYAQGYLETR				0.00040373	2045.92	1023.97	2045.92	1023.97	2	28	3.1.1.4132.1	24.0343	5817818
2	140.25	140.25	88.62	87.83	87.83	WP_046067545.1	membrane protein [Haemophilus influenzae]			0	99	ATHNFGDGFYAQGYLETR				0.000810504	2045.92	682.982	2045.92	682.982	3	18	3.1.1.4141.1	24.0536	13990390
2	140.25	140.25	88.62	87.83	87.83	WP_046067545.1	membrane protein [Haemophilus influenzae]			0	99	ATHNFGDGFYAQGYLETR				-0.00154938	2045.92	1023.97	2045.92	1023.97	2	29	3.1.1.4142.1	24.0554	6307381
2	140.25	140.25	88.62	87.83	87.83	WP_046067545.1	membrane protein [Haemophilus influenzae]			0	99	ATHNFGDGFYAQGYLETR	Didehydro(T)@2; Oxidation(H)@3			-0.0109357	2059.89	1030.95	2059.9	1030.96	2	28	3.1.1.4166.1	24.1044	2673127
2	140.25	140.25	88.62	87.83	87.83	WP_046067545.1	membrane protein [Haemophilus influenzae]			0	99	ATHNFGDGFYAQGYLETR	Didehydro(T)@2; Oxidation(H)@3			-0.00483218	2059.9	1030.96	2059.9	1030.96	2	28	3.1.1.4185.1	24.145	3877738
2	140.25	140.25	88.62	87.83	87.83	WP_046067545.1	membrane protein [Haemophilus influenzae]			0	99	ATHNFGDGFYAQGYLETR				7.80869e-05	2045.92	682.982	2045.92	682.982	3	16	3.1.1.4192.1	24.1613	16829970
2	140.25	140.25	88.62	87.83	87.83	WP_046067545.1	membrane protein [Haemophilus influenzae]			0	99	ATHNFGDGFYAQGYLETR				0.00040373	2045.92	1023.97	2045.92	1023.97	2	29	3.1.1.4195.1	24.1664	6524460
2	140.25	140.25	88.62	87.83	87.83	WP_046067545.1	membrane protein [Haemophilus influenzae]			0	99	ATHNFGDGFYAQGYLETR				-0.000105017	2045.92	682.982	2045.92	682.982	3	20	3.1.1.4203.1	24.1841	16173070
2	140.25	140.25	88.62	87.83	87.83	WP_046067545.1	membrane protein [Haemophilus influenzae]			0	99	ATHNFGDGFYAQGYLETR				0.00040373	2045.92	1023.97	2045.92	1023.97	2	29	3.1.1.4206.1	24.1892	5955952
2	140.25	140.25	88.62	87.83	87.83	WP_046067545.1	membrane protein [Haemophilus influenzae]			0	99	ATHNFGDGFYAQGYLETR				-0.000837434	2045.92	682.981	2045.92	682.982	3	18	3.1.1.4250.1	24.2837	19116840
2	140.25	140.25	88.62	87.83	87.83	WP_046067545.1	membrane protein [Haemophilus influenzae]			0	99	ATHNFGDGFYAQGYLETR				0.00040373	2045.92	1023.97	2045.92	1023.97	2	28	3.1.1.4251.1	24.2854	6041425
2	140.25	140.25	88.62	87.83	87.83	WP_046067545.1	membrane protein [Haemophilus influenzae]			0	99	ATHNFGDGFYAQGYLETR				-0.000471226	2045.92	682.981	2045.92	682.982	3	19	3.1.1.4262.1	24.308	17549120
2	140.25	140.25	88.62	87.83	87.83	WP_046067545.1	membrane protein [Haemophilus influenzae]			0	99	ATHNFGDGFYAQGYLETR				-0.00154938	2045.92	1023.97	2045.92	1023.97	2	29	3.1.1.4264.1	24.3113	5770727
2	140.25	140.25	88.62	87.83	87.83	WP_046067545.1	membrane protein [Haemophilus influenzae]			0	99	ATHNFGDGFYAQGYLETR				-0.00193606	2045.92	682.981	2045.92	682.982	3	19	3.1.1.4310.1	24.4095	17174480
2	140.25	140.25	88.62	87.83	87.83	WP_046067545.1	membrane protein [Haemophilus influenzae]			0	99	ATHNFGDGFYAQGYLETR				-0.00362456	2045.92	1023.97	2045.92	1023.97	2	29	3.1.1.4312.1	24.4129	5947847
2	140.25	140.25	88.62	87.83	87.83	WP_046067545.1	membrane protein [Haemophilus influenzae]			0	99	ATHNFGDGFYAQGYLETR				-0.000105017	2045.92	682.982	2045.92	682.982	3	19	3.1.1.4322.1	24.4335	20122420
2	140.25	140.25	88.62	87.83	87.83	WP_046067545.1	membrane protein [Haemophilus influenzae]			0	99	ATHNFGDGFYAQGYLETR				0.00040373	2045.92	1023.97	2045.92	1023.97	2	29	3.1.1.4325.1	24.4384	6350298
2	140.25	140.25	88.62	87.83	87.83	WP_046067545.1	membrane protein [Haemophilus influenzae]			0	99	ATHNFGDGFYAQGYLETR				-0.000471226	2045.92	682.981	2045.92	682.982	3	19	3.1.1.4372.1	24.5373	18684350
2	140.25	140.25	88.62	87.83	87.83	WP_046067545.1	membrane protein [Haemophilus influenzae]			0	99	ATHNFGDGFYAQGYLETR				0.00040373	2045.92	1023.97	2045.92	1023.97	2	28	3.1.1.4373.1	24.539	6268884
2	140.25	140.25	88.62	87.83	87.83	WP_046067545.1	membrane protein [Haemophilus influenzae]			0	99	ATHNFGDGFYAQGYLETR				-0.00156985	2045.92	682.981	2045.92	682.982	3	16	3.1.1.4382.1	24.5585	16585220
2	140.25	140.25	88.62	87.83	87.83	WP_046067545.1	membrane protein [Haemophilus influenzae]			0	99	ATHNFGDGFYAQGYLETR				-0.00362456	2045.92	1023.97	2045.92	1023.97	2	29	3.1.1.4384.1	24.5619	5022037
2	140.25	140.25	88.62	87.83	87.83	WP_046067545.1	membrane protein [Haemophilus influenzae]			0	99	ATHNFGDGFYAQGYLETR				-0.00193606	2045.92	682.981	2045.92	682.982	3	19	3.1.1.4431.1	24.662	18810490
[truncated: 32,683 more rows]

## Sheet: OMP msrAB treated
N	Unused	Total	%Cov	%Cov(50)	%Cov(95)	Accessions	Names	Used	Annotation	Contrib	Conf	Sequence	Modifications	ProteinModifications	Cleavages	dMass	Obs MW	Obs m/z	Theor MW	Theor m/z	Theor z	Sc	Spectrum	Acq Time	Intensity (Peptide)	PrecursorIntensityAcquisition	Apex Time (Peptide)	Elution Peak Width (Peptide)	MS2Counts
[truncated: 24,083 more rows]

[truncated: 8 more sheets: OMP Hi2019 untreated, OMP Hi2019 treated, WC Hi2019 treated A, WC Hi2019 treated B, WC Hi2019 treated C, WC msrAB treated A, WC msrAB treated B, WC msrAB treated C]
